# Supplementary material for: Asymmetric microarray data produces gene lists highly predictive of research literature on multiple cancer types
Source: BMC Bioinformatics. 2010 Sep 27;11:483. doi: 10.1186/1471-2105-11-483 (PMC2949900; doi:10.1186/1471-2105-11-483)
Supplement: Additional file 1 — Top 800 Ranked Genes: Annotation of the top 800 genes for each tissue according to IV1 and SAM1analyses. Fold changes shown are based on overall values across all platforms and samples. Genes not shared by all three platforms are marked as unique. [file 1471-2105-11-483-S1.XLSX]

## Sheet: IV1
Colon				Kidney				Liver				Lung				Pancreas				All
Entrez ID	Symbol	FC		Entrez ID	Symbol	FC		Entrez ID	Symbol	FC		Entrez ID	Symbol	FC		Entrez ID	Symbol	FC		Entrez ID	Symbol	FC
7102	TSPAN7	0.469631		5053	PAH	0.024702		10537	UBD	15.7232		6943	TCF21	Unique		10401	PIAS3	1.60378		284723	SLC25A34	Unique
3570	IL6R	0.683559		23109	DDN	0.473041		9920	KBTBD11	0.414138		10351	ABCA8	0.637551		10631	POSTN	Unique		51571	FAM49B	1.30167
80157	FLJ21511	0.359582		3306	HSPA2	0.189433		3781	KCNN2	0.166316		2294	FOXF1	0.882582		2706	GJB2	Unique		580	BARD1	1.47238
7360	UGP2	0.515451		1579	CYP4A11	0.121937		83483	PLVAP	3.15374		2277	FIGF	1.44614		283130	SLC25A45	Unique		4306	NR3C2	0.489248
9429	ABCG2	0.208461		26999	CYFIP2	0.343855		249	ALPL	Unique		57188	ADAMTSL3	Unique		9168	TMSB10	2.18486		9603	NFE2L3	1.64479
7358	UGDH	0.526577		26051	PPP1R16B	0.329815		3454	IFNAR1	Unique		5348	FXYD1	0.454486		3217	HOXB7	2.05267		4318	MMP9	1.91693
8140	SLC7A5	2.79435		2710	GK	0.295773		3105	HLA-A	1.98356		5175	PECAM1	1.90584		387914	TMEM46	Unique		9793	CKAP5	Unique
51776	ZAK	Unique		5105	PCK1	0.0411646		57016	AKR1B10	12.7802		10266	RAMP2	Unique		64754	SMYD3	1.9193		29028	ATAD2	Unique
57126	CD177	0.229619		153572	IRX2	Unique		5420	PODXL	3.16024		857	CAV1	1.44063		23596	OPN3	Unique		788	SLC25A20	0.749673
8671	SLC4A4	0.36266		83660	TLN2	0.401405		4018	LPA	0.115467		2034	EPAS1	0.689756		53827	FXYD5	Unique		57819	LSM2	1.49909
23171	GPD1L	0.61379		64081	PBLD	Unique		32	ACACB	Unique		23328	SASH1	Unique		84279	C2orf7	Unique		29127	RACGAP1	2.45463
23228	PLCL2	0.659206		5172	SLC26A4	0.443682		2047	EPHB1	Unique		51393	TRPV2	Unique		29953	TRHDE	0.248594		4128	MAOA	0.513308
55198	APPL2	0.509119		1644	DDC	0.236518		1282	COL4A1	2.97025		55273	TMEM100	0.686928		10095	ARPC1B	2.09327		440145	RP11-11C5.2	Unique
65983	GRAMD3	0.536711		100128907	LOC100128907	Unique		35	ACADS	0.589911		53826	FXYD6	1.05952		129642	MBOAT2	Unique		26586	CKAP2	1.88161
3155	HMGCL	0.673565		846	CASR	Unique		552	AVPR1A	0.628012		125	ADH1B	0.722066		26064	RAI14	2.27894		4172	MCM3	1.59282
3294	HSD17B2	0.309748		9058	SLC13A2	0.450667		57188	ADAMTSL3	Unique		28984	C13orf15	4.30274		26156	RSL1D1	0.679		283375	SLC39A5	Unique
9912	RICH2	0.545826		51283	BFAR	2.10451		55022	PID1	Unique		9037	SEMA5A	Unique		3098	HK1	2.04076		2537	IFI6	1.8388
5003	SLC22A18AS	0.574797		11001	SLC27A2	0.173814		1723	DHODH	0.296893		80760	ITIH5	Unique		2160	F11	0.398038		25902	MTHFD1L	Unique
54997	TESC	2.46856		5800	PTPRO	0.271945		5993	RFX5	2.09091		3777	KCNK3	Unique		7273	TTN	Unique		4171	MCM2	1.84283
3248	HPGD	0.331944		1114	CHGB	0.335729		2644	GCHFR	0.46856		1675	CFD	Unique		1508	CTSB	Unique		10460	TACC3	1.41749
5236	PGM1	0.637215		6524	SLC5A2	0.333712		4163	MCC	Unique		57493	HEG1	1.25883		686	BTD	0.583522		10465	PPIH	1.3547
206358	SLC36A1	Unique		1807	DPYS	0.106582		7070	THY1	1.90659		79987	SVEP1	Unique		8607	RUVBL1	1.44593		38	ACAT1	0.667099
23035	PHLPPL	0.503902		11136	SLC7A9	0.125156		23516	SLC39A14	Unique		51280	GOLM1	1.99552		414328	C9orf103	Unique		64756	ATPAF1	Unique
23382	KIAA0828	0.460351		134288	TMEM174	Unique		3556	IL1RAP	0.211709		23336	DMN	1.31639		118980	SFXN2	Unique		1462	VCAN	3.33715
7045	TGFBI	2.53358		151556	GPR155	Unique		25984	KRT23	4.73896		1901	EDG1	0.737813		23446	SLC44A1	Unique		55187	VPS13D	0.828542
27250	PDCD4	0.581223		5334	PLCL1	0.177064		339390	CLEC4G	Unique		10742	RAI2	1.18718		29127	RACGAP1	2.40236		6733	SRPK2	Unique
38	ACAT1	0.542677		5340	PLG	0.0676228		55286	C4orf19	Unique		7056	THBD	Unique		2026	ENO2	2.63815		124944	C17orf49	Unique
4601	MXI1	0.528586		10973	ASCC3	Unique		22809	ATF5	Unique		64411	CENTD3	Unique		145389	SLC38A6	2.23547		9928	KIF14	1.5285
7850	IL1R2	0.373367		1491	CTH	0.508915		29881	NPC1L1	Unique		23266	LPHN2	0.691127		7130	TNFAIP6	3.29054		4176	MCM7	1.53963
5567	PRKACB	Unique		7049	TGFBR3	0.324694		7188	TRAF5	2.74778		474344	GIMAP6	Unique		3223	HOXC6	3.28868		9319	TRIP13	1.70193
65057	ACD	1.49391		55061	SUSD4	Unique		97	ACYP1	1.67502		51285	RASL12	1.04579		8717	TRADD	1.28627		10643	IGF2BP3	2.21604
126	ADH1C	0.283824		4495	MT1G	0.0413573		147	ADRA1B	0.76906		154	ADRB2	0.84524		83876	MRO	Unique		11335	CBX3	1.76005
2494	NR5A2	0.607203		57530	CGN	Unique		11145	HRASLS3	0.468077		8406	SRPX	0.336376		1303	COL12A1	Unique		55661	DDX27	1.20409
4128	MAOA	0.500572		4485	MST1	0.508105		5502	PPP1R1A	Unique		3632	INPP5A	Unique		25817	FAM19A5	Unique		11065	UBE2C	1.92567
55239	OGFOD1	Unique		1555	CYP2B6	0.616789		1486	CTBS	0.384686		8612	PPAP2C	1.30108		28786	IGLV4-3	Unique		79005	SCNM1	1.25746
5361	PLXNA1	Unique		4125	MAN2B1	2.11148		6283	S100A12	0.362093		23492	CBX7	0.888967		1001	CDH3	2.47126		25797	QPCT	1.81619
79154	MGC4172	0.382782		10411	RAPGEF3	0.37041		10103	TSPAN1	0.69147		4830	NME1	Unique		57552	AADACL1	Unique		65265	C8orf33	Unique
57016	AKR1B10	0.314733		26275	HIBCH	0.404178		166647	GPR125	Unique		25959	ANKRD25	Unique		284723	SLC25A34	Unique		7045	TGFBI	2.33576
63928	CHP2	0.293684		23576	DDAH1	Unique		5046	PCSK6	Unique		6909	TBX2	1.16823		349565	NMNAT3	Unique		5279	PIGC	1.29135
994	CDC25B	2.11715		79036	C19orf50	1.50078		8428	STK24	1.42026		8685	MARCO	0.403542		196051	PPAPDC1A	Unique		10788	IQGAP2	0.684127
788	SLC25A20	0.682111		29127	RACGAP1	3.75654		51619	UBE2D4	0.840348		9459	ARHGEF6	1.42776		5352	PLOD2	2.26214		4175	MCM6	Unique
6256	RXRA	0.842326		55268	ECHDC2	0.523865		3148	HMGB2	2.07473		57513	CASKIN2	Unique		10051	SMC4	1.83065		4499	MT1M	0.193645
26504	CNNM4	0.550314		23428	SLC7A8	0.304129		5236	PGM1	0.598065		858	CAV2	0.893023		1301	COL11A1	Unique		22849	CPEB3	Unique
54884	RETSAT	Unique		131118	DNAJC19	Unique		79639	TMEM53	Unique		9314	KLF4	0.891123		7317	UBA1	1.32627		64754	SMYD3	1.59798
9588	PRDX6	0.633785		84417	C2orf40	Unique		1633	DCK	1.48336		4005	LMO2	1.28464		55920	RCC2	Unique		203068	TUBB	1.74314
10788	IQGAP2	0.600967		55020	FLJ20699	0.39946		168667	BMPER	Unique		58189	WFDC1	Unique		64072	CDH23	Unique		89796	NAV1	Unique
10924	SMPDL3A	0.403353		26608	TBL2	1.92758		79183	C20orf121	Unique		54873	PALMD	Unique		6120	RPE	Unique		51514	DTL	Unique
51567	TTRAP	0.574617		114789	SLC25A25	Unique		79875	THSD4	Unique		3373	HYAL1	0.705269		55857	C20orf19	Unique		7443	VRK1	1.41829
6799	SULT1A2	0.504931		342979	LOC342979	Unique		23708	GSPT2	0.309992		590	BCHE	0.333695		57181	SLC39A10	Unique		29899	GPSM2	1.29059
9963	SLC23A1	Unique		4521	NUDT1	2.23355		27347	STK39	2.11811		3149	HMGB3	Unique		3957	LGALS2	0.220144		51192	CKLF	Unique
27147	DENND2A	0.717149		51471	NAT8B	0.367711		475	ATOX1	1.7383		79567	FAM65A	Unique		5033	P4HA1	1.88983		79674	VEPH1	Unique
4306	NR3C2	0.45001		9031	BAZ1B	2.0761		57326	PBXIP1	1.58931		9535	GMFG	Unique		483	ATP1B3	2.37824		116841	C1orf142	Unique
54541	DDIT4	2.19444		10801	SEPT9	1.56085		7172	TPMT	0.639133		2621	GAS6	1.34747		27250	PDCD4	0.446547		9688	NUP93	1.25039
8553	BHLHB2	1.93839		445	ASS1	0.110491		8682	PEA15	1.79493		8434	RECK	Unique		23281	KIAA0774	Unique		5436	POLR2G	1.31631
27292	DIMT1L	1.48154		79228	THOC6	2.04543		10020	GNE	0.454003		4499	MT1M	0.0736121		10109	ARPC2	1.62829		51660	BRP44L	0.732206
288	ANK3	0.627356		34	ACADM	0.494712		10246	SLC17A2	0.271031		2662	GDF10	1.06642		55917	CTTNBP2NL	Unique		6241	RRM2	2.87071
79586	CHPF	1.40899		6480	ST6GAL1	0.601041		38	ACAT1	0.576468		79652	C16orf30	1.10053		57590	WDFY1	Unique		7298	TYMS	Unique
27306	PGDS	0.603332		259217	HSPA12A	0.390888		51053	GMNN	2.29738		3384	ICAM2	1.26375		91404	SESTD1	Unique		5931	RBBP7	1.24909
23673	STX12	0.738731		316	AOX1	0.242779		5789	PTPRD	0.68232		27147	DENND2A	1.04346		414332	LCN10	Unique		865	CBFB	1.42717
8780	RIOK3	Unique		2813	GP2	0.376789		2176	FANCC	0.603927		57406	ABHD6	0.491115		23569	PADI4	0.704539		55215	FANCI	Unique
54852	PAQR5	Unique		9390	SLC22A13	0.585619		55689	YEATS2	1.36093		11095	ADAMTS8	Unique		26872	STEAP1	3.26352		9768	KIAA0101	1.75688
6282	S100A11	1.84741		210	ALAD	0.514984		81537	SGPP1	Unique		4211	MEIS1	Unique		124925	SEZ6	Unique		55257	C20orf20	1.53048
2012	EMP1	0.52576		256764	WDR72	Unique		65264	UBE2Z	Unique		6457	SH3GL3	1.18794		339210	C17orf67	Unique		9854	TMEM24	0.866159
1836	SLC26A2	Unique		5984	RFC4	2.46931		5078	PAX4	Unique		2791	GNG11	0.820988		57449	PLEKHG5	Unique		64151	NCAPG	1.67692
10241	CALCOCO2	Unique		3978	LIG1	1.933		55888	ZNF167	Unique		8727	CTNNAL1	0.737975		2987	GUK1	1.397		147525	C18orf18	Unique
51474	LIMA1	Unique		1610	DAO	0.231746		7164	TPD52L1	0.454823		90865	IL33	0.362703		131870	NUDT16	Unique		1290	COL5A2	2.39994
22822	PHLDA1	Unique		10451	VAV3	Unique		23424	TDRD7	1.52914		9601	PDIA4	0.643773		284252	KCTD1	Unique		54810	GIPC2	0.536542
8611	PPAP2A	0.551221		125	ADH1B	0.160269		22883	CLSTN1	1.93732		7075	TIE1	1.16467		221188	GPR114	Unique		151393	FAM82A	Unique
1908	EDN3	0.59069		55821	ALLC	0.552867		3959	LGALS3BP	2.71895		6182	MRPL12	0.771025		471	ATIC	1.40069		64222	TOR3A	Unique
865	CBFB	1.59249		9727	RAB11FIP3	0.585074		5030	P2RY4	Unique		6659	SOX4	2.17595		5707	PSMD1	1.47709		79682	MLF1IP	Unique
224	ALDH3A2	0.745936		345557	PLCXD3	Unique		10555	AGPAT2	0.56289		28969	BZW2	Unique		10403	NDC80	2.25197		290	ANPEP	0.52039
25994	HIGD1A	Unique		51026	GOLT1B	Unique		178	AGL	0.319901		7466	WFS1	Unique		646658	TMEM90A	Unique		84281	MGC13057	Unique
60436	TGIF2	1.50337		229	ALDOB	0.013245		1140	CHRNB1	0.791508		2009	EML1	0.915764		80318	GKAP1	Unique		6256	RXRA	0.820399
9525	VPS4B	0.746913		23345	SYNE1	Unique		10566	AKAP3	0.936825		7162	TPBG	1.24291		57633	LRRN1	Unique		9735	KNTC1	1.5508
6717	SRI	0.594		730	C7	0.128624		83854	ANGPTL6	Unique		29995	LMCD1	1.69251		30818	KCNIP3	Unique		5111	PCNA	1.72754
6817	SULT1A1	0.429716		7010	TEK	0.549479		4121	MAN1A1	0.373767		33	ACADL	0.488427		29993	PACSIN1	Unique		5710	PSMD4	1.53051
22903	BTBD3	0.66439		79746	ECHDC3	0.293435		51071	DERA	0.523326		23213	SULF1	1.52484		158135	TTLL11	Unique		162394	SLFN5	Unique
2980	GUCA2A	0.296198		810	CALML3	0.530484		60482	SLC5A7	Unique		1300	COL10A1	1.32826		27165	GLS2	Unique		7102	TSPAN7	0.382618
84830	C6orf105	Unique		5037	PEBP1	0.497282		1306	COL15A1	5.78836		1730	DIAPH2	Unique		27232	GNMT	0.217787		6790	AURKA	2.01604
23596	OPN3	Unique		286256	LCN12	Unique		4598	MVK	0.891585		79017	C7orf24	1.1278		3429	IFI27	3.89653		2960	GTF2E1	1.30539
5151	PDE8A	Unique		79971	GPR177	Unique		23177	CEP68	1.5152		9467	SH3BP5	Unique		54908	CCDC99	1.579		1111	CHEK1	1.40411
595	CCND1	1.75578		79682	MLF1IP	Unique		79651	RHBDF2	1.6292		8425	LTBP4	Unique		389376	SFTPG	Unique		23306	TMEM194	1.31209
5028	P2RY1	0.678594		9673	SLC25A44	0.600408		4210	MEFV	0.882567		4628	MYH10	1.12369		5620	PRM2	0.701635		26147	PHF19	Unique
27163	ASAHL	Unique		9356	SLC22A6	0.126066		6734	SRPR	0.632187		8322	FZD4	Unique		286753	TUSC5	Unique		8563	THOC5	1.22814
64921	CASD1	0.714078		53354	PANK1	Unique		1384	CRAT	0.655595		1003	CDH5	Unique		6006	RHCE	0.588573		991	CDC20	2.24213
5801	PTPRR	0.523585		6636	SNRPF	2.25202		170392	OIT3	Unique		8404	SPARCL1	3.12025		10643	IGF2BP3	3.4705		1528	CYB5A	0.698586
56937	TMEPAI	Unique		6569	SLC34A1	0.0905479		64421	DCLRE1C	1.52103		5797	PTPRM	Unique		26071	FAM127B	1.33513		93594	WDR67	1.30542
9060	PAPSS2	0.562133		5898	RALA	Unique		3915	LAMC1	1.73935		84981	MGC14376	0.481912		55013	CCDC109B	2.43555		2530	FUT8	Unique
11240	PADI2	Unique		341	APOC1	9.48034		7700	ZNF141	0.830106		23127	GLT25D2	1.08253		159	ADSS	1.66419		146456	TMED6	Unique
136895	C7orf31	Unique		50507	NOX4	0.187116		23176	SEPT8	Unique		11326	VSIG4	0.785622		729683	LOC729683	Unique		8904	CPNE1	1.3923
3576	IL8	3.31232		563	AZGP1	0.109146		57406	ABHD6	0.491115		10203	CALCRL	Unique		129807	NEU4	Unique		10403	NDC80	1.79735
53405	CLIC5	0.513144		55255	WDR41	Unique		6279	S100A8	0.147486		8692	HYAL2	1.05322		83666	PARP9	Unique		79762	C1orf115	0.567328
79695	GALNT12	Unique		635	BHMT	0.116842		51279	C1RL	Unique		51809	GALNT7	Unique		340061	TMEM173	Unique		4085	MAD2L1	Unique
957	ENTPD5	0.530522		54976	C20orf27	1.47876		10588	MTHFS	0.659322		1305	COL13A1	1.08481		121260	SLC15A4	Unique		4436	MSH2	1.5362
64754	SMYD3	1.37716		5982	RFC2	2.2686		1317	SLC31A1	Unique		2022	ENG	Unique		116442	RAB39B	Unique		1063	CENPF	1.6515
100128062	SLC2A3P1	0.747698		36	ACADSB	Unique		7534	YWHAZ	1.73616		10391	CORO2B	1.13937		23597	ACOT9	1.59906		55246	CCDC25	Unique
171586	ABHD3	0.706189		56898	BDH2	Unique		9629	CLCA3	0.97278		471	ATIC	Unique		389458	LOC389458	Unique		81608	FIP1L1	Unique
23140	ZZEF1	0.776545		84790	TUBA1C	1.59139		84189	SLITRK6	Unique		11130	ZWINT	2.76461		219736	STOX1	Unique		388796	LOC388796	Unique
79861	TUBAL3	0.444656		8853	DDEF2	0.569586		84735	CNDP1	Unique		55282	LRRC36	Unique		168850	ZNF800	Unique		4174	MCM5	1.66548
10110	SGK2	0.592102		65057	ACD	1.69749		3550	IK	1.56568		2869	GRK5	Unique		57536	KIAA1328	Unique		5042	PABPC3	1.47163
34	ACADM	0.703083		80346	REEP4	1.54068		51660	BRP44L	0.486008		395	ARHGAP6	1.05365		401265	KLHL31	Unique		9184	BUB3	1.41093
28974	C19orf53	1.31254		7165	TPD52L2	1.66056		374569	LOC374569	Unique		9510	ADAMTS1	Unique		342977	NANOS3	Unique		339230	CCDC137	Unique
4609	MYC	1.88596		64284	RAB17	0.400835		7450	VWF	Unique		11015	KDELR3	0.942211		10783	NEK6	Unique		9837	GINS1	2.11931
25840	METTL7A	0.635411		4582	MUC1	0.426624		9058	SLC13A2	0.945197		5730	PTGDS	2.1544		84280	BTBD10	Unique		10228	STX6	Unique
23636	NUP62	1.36412		4171	MCM2	2.14187		3655	ITGA6	2.13911		22918	CD93	1.2962		9145	SYNGR1	0.725198		5984	RFC4	1.89521
54805	CNNM2	Unique		3801	KIFC3	0.592411		4673	NAP1L1	1.50557		8714	ABCC3	Unique		9625	AATK	0.670092		4521	NUDT1	1.46224
343	AQP8	0.124254		4494	MT1F	0.138851		10134	BCAP31	1.39702		1910	EDNRB	0.534398		55689	YEATS2	1.47544		1175	AP2S1	1.23801
23474	ETHE1	0.514113		79762	C1orf115	0.376062		9526	MPDU1	0.587157		89853	FAM125B	Unique		26585	GREM1	5.16778		64175	LEPRE1	1.51301
26524	LATS2	Unique		64897	C12orf43	1.57132		8228	PNPLA4	0.720979		5734	PTGER4	1.20097		284996	RNF149	Unique		25788	RAD54B	1.48864
284346	ZNF575	Unique		7103	TSPAN8	0.110206		54328	GPR173	0.946473		7264	TSTA3	0.658297		84215	ZNF541	Unique		55010	C12orf48	Unique
7851	MALL	0.514889		56670	SUCNR1	Unique		9414	TJP2	0.485505		23090	ZNF423	1.11031		63968	PWCR1	Unique		23165	NUP205	1.44351
90952	ESAM	Unique		1800	DPEP1	0.142794		18	ABAT	0.45215		6237	RRAS	1.131		284439	SLC25A42	Unique		3148	HMGB2	1.90939
114876	OSBPL1A	0.461404		54732	TMED9	1.50932		9798	KIAA0174	1.65785		65108	MARCKSL1	1.11041		55959	SULF2	Unique		259266	ASPM	Unique
23136	EPB41L3	0.528232		6296	ACSM3	0.433661		54494	C11orf71	Unique		7058	THBS2	2.67979		10437	IFI30	1.89361		286053	NSMCE2	Unique
79762	C1orf115	0.541683		5184	PEPD	0.267945		80344	WDR23	0.73439		6578	SLCO2A1	1.52828		25924	MYRIP	0.432917		23594	ORC6L	1.3666
10891	PPARGC1A	0.588902		11260	XPOT	2.14899		2646	GCKR	0.573962		10606	PAICS	0.753317		26267	FBXO10	Unique		64417	C5orf28	Unique
771	CA12	0.422829		1950	EGF	0.03643		23075	SWAP70	1.50252		1356	CP	Unique		887	CCKBR	0.369035		54908	CCDC99	1.51094
2517	FUCA1	0.577063		23658	LSM5	1.98834		22982	DIP2C	Unique		10319	LAMC3	1.24518		91368	CDKN2AIPNL	Unique		5315	PKM2	1.97427
26010	LOC26010	0.829727		157983	C9orf66	Unique		9611	NCOR1	0.563931		710	SERPING1	0.739807		118429	ANTXR2	Unique		4482	MSRA	0.656502
8987	STBD1	0.55544		4868	NPHS1	0.531013		9936	CD302	0.458943		55303	GIMAP4	1.13412		79888	AYTL2	1.83218		10535	RNASEH2A	1.55503
51196	PLCE1	0.578239		51691	LSM8	2.15354		55227	LRRC1	2.20232		27074	LAMP3	2.22926		54919	HEATR2	Unique		10449	ACAA2	0.888256
80323	CCDC68	0.595637		92292	GLYATL1	Unique		580	BARD1	1.80461		23371	TENC1	0.869941		730184	LOC730184	Unique		3838	KPNA2	2.3303
824	CAPN2	0.673175		48	ACO1	0.421493		51596	CUTA	1.68298		2824	GPM6B	Unique		7832	BTG2	0.468718		3925	STMN1	1.49348
5025	P2RX4	0.578318		27347	STK39	3.21847		6579	SLCO1A2	0.913508		5420	PODXL	3.16024		2593	GAMT	Unique		51203	NUSAP1	2.21304
3158	HMGCS2	0.299398		24	ABCA4	0.71381		9804	TOMM20	1.25568		10395	DLC1	Unique		1690	COCH	Unique		3796	KIF2A	1.56894
2617	GARS	1.70382		2235	FECH	0.477793		9815	GIT2	Unique		54845	RBM35A	Unique		285386	FAM79B	Unique		7957	EPM2A	0.85691
4839	NOL1	1.54535		10864	SLC22A7	Unique		4860	NP	0.493285		2247	FGF2	0.898685		51246	SCOTIN	Unique		7089	TLE2	0.805448
64922	LRRC19	0.530577		115817	DHRS1	0.665615		84873	GPR128	Unique		7203	CCT3	1.40149		90701	SEC11C	Unique		9129	PRPF3	1.43718
11099	PTPN21	Unique		23743	BHMT2	0.238141		23042	PDXDC1	0.723004		10365	KLF2	Unique		4810	NHS	Unique		55268	ECHDC2	0.853937
960	CD44	Unique		7429	VIL1	0.437181		50650	ARHGEF3	2.4041		991	CDC20	2.19527		7957	EPM2A	0.81629		79023	NUP37	1.54148
23052	ENDOD1	0.595711		55224	ETNK2	0.328097		6662	SOX9	3.07432		90627	STARD13	0.93851		100128998	C20orf181	Unique		891	CCNB1	Unique
6548	SLC9A1	0.750896		51268	PIPOX	0.115582		5345	SERPINF2	0.415823		5376	PMP22	1.34354		123688	LOC123688	Unique		3832	KIF11	1.72333
23046	KIF21B	1.39683		10788	IQGAP2	0.417472		5805	PTS	0.509873		57447	NDRG2	0.774575		23236	PLCB1	0.62734		32	ACACB	Unique
24140	FTSJ1	1.44522		1894	ECT2	Unique		731	C8A	0.437512		9365	KL	0.950066		5688	PSMA7	1.33591		283927	NUDT7	Unique
6781	STC1	1.39726		55840	EAF2	0.341391		23417	MLYCD	0.674683		7298	TYMS	Unique		9427	ECEL1	0.787074		4361	MRE11A	Unique
54827	FAM55D	0.36196		10993	SDS	2.32422		29015	SLC43A3	0.613151		27242	TNFRSF21	2.03875		80856	KIAA1715	Unique		1894	ECT2	Unique
10396	ATP8A1	0.705336		2189	FANCG	1.64423		6507	SLC1A3	2.0605		55321	C20orf46	1.26436		2566	GABRG2	Unique		6282	S100A11	1.7919
10050	SLC17A4	0.505868		29115	SAP30BP	Unique		9231	DLG5	1.65404		10398	MYL9	1.61712		55591	VEZT	Unique		9223	MAGI1	Unique
11260	XPOT	1.90602		65266	WNK4	Unique		23048	FNBP1	1.43534		9444	QKI	Unique		9290	GPR55	Unique		10112	KIF20A	1.73494
254428	SLC41A1	Unique		10053	AP1M2	0.443556		8390	OR1G1	0.91578		23460	ABCA6	0.587739		171568	POLR3H	Unique		7058	THBS2	2.8664
79697	C14orf169	1.24864		8858	PROZ	0.362299		26578	OSTF1	0.6487		51299	NRN1	0.909127		84251	SGIP1	Unique		6624	FSCN1	1.65869
653808	LOC653808	0.246738		133688	UGT3A1	Unique		2643	GCH1	0.350617		23287	AGTPBP1	Unique		23329	KIAA0984	0.63166		7076	TIMP1	2.43071
9314	KLF4	0.527789		64902	AGXT2	Unique		8462	KLF11	Unique		11037	STON1	Unique		117245	HRASLS5	Unique		9232	PTTG1	1.77846
84886	C1orf198	Unique		8795	TNFRSF10B	1.66554		91937	TIMD4	Unique		7262	PHLDA2	Unique		143098	MPP7	Unique		9833	MELK	2.03044
79153	GDPD3	0.59507		116085	SLC22A12	Unique		55600	ITLN1	Unique		1945	EFNA4	1.43806		2597	GAPDH	1.6182		1277	COL1A1	Unique
54474	KRT20	0.399393		83695	C12orf32	Unique		54898	ELOVL2	2.02269		8270	LAGE3	1.10849		10166	SLC25A15	Unique		25840	METTL7A	0.699174
91419	XRCC6BP1	Unique		2352	FOLR3	0.575754		6359	CCL15	2.07986		10765	JARID1B	1.69058		146429	LOC146429	Unique		10635	RAD51AP1	1.68571
5523	PPP2R3A	0.704595		8659	ALDH4A1	0.201579		9555	H2AFY	1.37631		728	C5AR1	1.11035		271	AMPD2	1.38334		5912	RAP2B	Unique
2168	FABP1	0.449194		51530	ZC3HC1	Unique		161247	LOC161247	Unique		27324	TOX3	Unique		3083	HGFAC	0.54169		701	BUB1B	1.97637
79799	UGT2A3	0.403644		51303	FKBP11	2.17312		26227	PHGDH	0.534529		90861	HN1L	Unique		4282	MIF	1.59368		375444	C5orf34	Unique
57761	TRIB3	Unique		22913	RALY	1.55565		3712	IVD	0.557506		6397	SEC14L1	Unique		170825	GSX2	Unique		10874	NMU	1.94739
5467	PPARD	0.824865		7941	PLA2G7	2.54076		8789	FBP2	1.06815		79703	C11orf80	1.19855		65264	UBE2Z	Unique		92912	UBE2Q2	Unique
55616	DDEFL1	0.719324		5738	PTGFRN	Unique		51166	AADAT	Unique		51155	HN1	Unique		65059	RAPH1	Unique		2146	EZH2	1.9249
51444	RNF138	Unique		159963	SLC5A12	Unique		8209	C21orf33	0.571922		9806	SPOCK2	1.1466		339366	ADAMTSL5	Unique		65018	PINK1	0.843307
759	CA1	0.201613		124976	SPNS2	Unique		9848	MFAP3L	0.655308		79682	MLF1IP	Unique		6345	SRL	Unique		57161	PELI2	0.620443
23347	SMCHD1	Unique		7329	UBE2I	2.23252		9462	RASAL2	Unique		6676	SPAG4	1.22806		728353	LOC728353	Unique		55165	CEP55	1.82577
7188	TRAF5	1.76021		200844	FLJ42117	Unique		53637	EDG8	Unique		9770	RASSF2	1.09874		255057	C19orf26	Unique		9055	PRC1	2.25214
115	ADCY9	0.813179		2326	FMO1	0.154097		2994	GYPB	Unique		8508	NIPSNAP1	Unique		10050	SLC17A4	0.433923		54996	MOSC2	0.745929
8870	IER3	1.91131		2168	FABP1	0.0482942		8433	UTF1	0.909893		8648	NCOA1	Unique		25878	MXRA5	3.66105		55695	NSUN5	1.50514
5351	PLOD1	1.35588		1490	CTGF	0.37495		10747	MASP2	0.376579		3590	IL11RA	Unique		56853	BRUNOL4	Unique		5885	RAD21	1.44424
80854	SETD7	Unique		23423	TMED3	1.72045		79848	CSPP1	Unique		2013	EMP2	0.820503		83549	UCK1	Unique		9918	NCAPD2	1.42075
3624	INHBA	1.61652		2760	GM2A	1.76439		2760	GM2A	1.52213		5690	PSMB2	Unique		341567	H1FNT	Unique		165140	OXER1	Unique
4013	LOH11CR2A	0.679948		8209	C21orf33	0.603564		51278	IER5	1.65172		1602	DACH1	Unique		285761	DCBLD1	Unique		10212	DDX39	1.61499
387263	C6orf120	0.862234		83715	ESPN	Unique		107	ADCY1	Unique		4321	MMP12	2.56136		728142	LOC728142	Unique		7514	XPO1	1.5984
4200	ME2	0.705786		64849	SLC13A3	Unique		79706	PRKRIP1	Unique		79413	ZBED2	1.13905		79677	SMC6	Unique		79778	MICALL2	1.45864
1108	CHD4	1.18233		84193	SETD3	Unique		9407	TMPRSS11D	0.846015		5549	PRELP	Unique		100130797	LOC100130797	Unique		4886	NPY1R	0.476373
10	NAT2	0.546522		836	CASP3	2.07703		113146	AHNAK2	Unique		1318	SLC31A2	0.59179		55844	PPP2R2D	0.674387		80031	SEMA6D	Unique
2495	FTH1	0.64396		112483	SAT2	Unique		3795	KHK	0.710346		8676	STX11	0.881057		84641	HIATL1	Unique		57405	SPC25	1.28229
634	CEACAM1	0.462329		57508	INTS2	Unique		6609	SMPD1	0.650202		80775	TMEM177	0.608121		153830	RNF145	Unique		7153	TOP2A	2.80045
8662	EIF3B	1.55336		146325	LOC146325	Unique		5154	PDGFA	1.54988		2313	FLI1	1.13455		26586	CKAP2	1.9755		1033	CDKN3	Unique
8991	SELENBP1	0.445423		11181	TREH	0.353356		5747	PTK2	1.48132		5096	PCCB	0.800918		25837	RAB26	0.49971		10609	SC65	1.51805
3291	HSD11B2	0.445171		54480	CSGlcA-T	1.44894		100129271	C1orf68	0.862801		9133	CCNB2	2.18077		149095	DCST1	Unique		57122	NUP107	1.5351
8209	C21orf33	0.782011		4329	ALDH6A1	0.137141		55818	JMJD1A	1.69479		83604	TMEM47	0.547374		1491	CTH	0.491641		51096	UTP18	1.40664
8565	YARS	1.55139		3033	HADH	0.396635		55025	FLJ20712	Unique		27347	STK39	2.11811		4306	NR3C2	0.568175		285590	SH3PXD2B	Unique
283537	SLC46A3	0.647443		54762	GRAMD1C	0.481561		947	CD34	1.34014		81563	C1orf21	Unique		124817	CNTD1	Unique		414328	C9orf103	Unique
27044	SND1	1.41812		9071	CLDN10	0.151439		100129500	LOC100129500	Unique		9429	ABCG2	0.840959		347344	ZNF81	Unique		4600	MX2	1.36667
2641	GCG	0.290908		6733	SRPK2	Unique		143425	SYT9	Unique		80323	CCDC68	0.728057		54567	DLL4	Unique		9631	NUP155	1.54521
871	SERPINH1	1.58174		5106	PCK2	0.180597		3697	ITIH1	0.688124		6241	RRM2	3.89533		388948	LOC388948	Unique		4940	OAS3	1.58452
23367	LARP1	Unique		150696	PROM2	Unique		28968	SLC6A16	0.802184		6715	SRD5A1	0.77418		7369	UMOD	0.72698		4501	MT1X	0.378446
8771	TNFRSF6B	1.64753		4674	NAP1L2	0.429053		9389	SLC22A14	0.808701		53405	CLIC5	1.21604		10747	MASP2	0.784802		1278	COL1A2	2.24699
4316	MMP7	3.34859		60561	RINT1	1.49976		10589	DRAP1	1.31162		1277	COL1A1	Unique		1915	EEF1A1	Unique		123355	LRRC28	Unique
55911	APOB48R	0.714205		64425	POLR1E	1.47682		2495	FTH1	1.92267		4638	MYLK	Unique		784	CACNB3	1.46867		79746	ECHDC3	0.702698
5987	TRIM27	1.31764		3818	KLKB1	0.45831		26099	C1orf144	0.882257		6793	STK10	Unique		30011	SH3KBP1	Unique		5270	SERPINE2	2.27216
114825	PWWP2A	Unique		287	ANK2	0.181363		64838	FNDC4	0.48696		891	CCNB1	Unique		130612	MGC99813	Unique		84263	HSDL2	0.846597
79947	DHDDS	Unique		130	ADH6	0.249021		2356	FPGS	0.897998		5255	PHKA1	0.896916		255101	CCDC108	Unique		654	BMP6	0.749296
171546	C14orf147	0.773844		55867	SLC22A11	0.377557		26476	OR10J1	Unique		26577	PCOLCE2	0.700116		7027	TFDP1	1.42478		9787	DLG7	1.90439
6392	SDHD	0.780791		219928	MRGPRF	Unique		4306	NR3C2	0.573624		29091	STXBP6	Unique		84075	FSCB	Unique		11130	ZWINT	2.13108
10813	UTP14A	1.31746		2639	GCDH	0.614684		7827	NPHS2	Unique		7076	TIMP1	Unique		100129673	LOC100129673	Unique		599	BCL2L2	Unique
23303	KIF13B	0.73532		4482	MSRA	0.221334		2157	F8	0.451447		27123	DKK2	1.11787		89882	TPD52L3	Unique		1019	CDK4	1.43702
51170	HSD17B11	0.66266		894	CCND2	2.0807		55195	C14orf105	0.478412		57716	PRX	0.958931		84519	ACRBP	Unique		9497	SLC4A7	1.14799
54831	BEST2	0.50691		54996	MOSC2	0.394286		8912	CACNA1H	Unique		7283	TUBG1	0.872044		3105	HLA-A	1.80901		23636	NUP62	1.44519
55299	BXDC2	1.35339		58510	PRODH2	Unique		1616	DAXX	1.39861		7145	TNS1	1.09452		91319	DERL3	Unique		253982	ASPHD1	Unique
2875	GPT	0.737223		8991	SELENBP1	0.338665		5334	PLCL1	1.18871		8879	SGPL1	0.93687		154141	MBOAT1	Unique		55872	PBK	1.84264
54820	NDE1	Unique		26268	FBXO9	Unique		28986	MAGEH1	0.519786		1001	CDH3	Unique		554235	LOC554235	Unique		9231	DLG5	1.42836
10170	DHRS9	Unique		78989	COLEC11	0.2989		64151	NCAPG	1.98138		2582	GALE	Unique		266722	HS6ST3	Unique		441951	C20orf199	Unique
4957	ODF2	Unique		4889	NPY5R	0.723006		10723	SLC12A7	1.44688		51599	LSR	0.621172		100131564	LOC100131564	Unique		9212	AURKB	1.45179
8801	SUCLG2	0.637761		1445	CSK	1.41693		2145	EZH1	Unique		8462	KLF11	Unique		83639	TEX101	Unique		6633	SNRPD2	1.46704
152330	CNTN4	Unique		10516	FBLN5	0.352537		6853	SYN1	Unique		283298	OLFML1	1.27205		414157	C10orf62	Unique		54981	C9orf95	0.776956
5349	FXYD3	0.520232		51179	HAO2	0.0987616		7298	TYMS	Unique		4542	MYO1F	Unique		50614	GALNT9	Unique		5745	PTHR1	0.586157
9465	AKAP7	0.723682		94241	TP53INP1	Unique		353189	SLCO4C1	0.258889		780	DDR1	1.24531		83889	WDR87	Unique		57732	ZFYVE28	Unique
9516	LITAF	0.746078		51154	MRTO4	Unique		3990	LIPC	0.500481		57088	PLSCR4	0.381299		348938	ICHTHYIN	Unique		10926	DBF4	1.69161
2981	GUCA2B	0.326389		2888	GRB14	0.22419		2002	ELK1	0.872568		1842	ECM2	Unique		339983	NAT8L	Unique		24137	KIF4A	1.9613
222223	KIAA1324L	Unique		6790	AURKA	2.10637		6720	SREBF1	0.558736		9837	GINS1	2.50044		644090	LOC644090	Unique		7272	TTK	1.76039
9518	GDF15	2.81431		173	AFM	0.151523		4485	MST1	0.793529		51203	NUSAP1	2.04314		91608	RASL10B	Unique		285440	CYP4V2	Unique
28970	C11orf54	Unique		5652	PRSS8	0.468531		2315	MLANA	1.04647		23254	RP1-21O18.1	Unique		196968	C15orf51	Unique		4337	MOCS1	0.789772
57708	MIER1	Unique		5531	PPP4C	1.65059		2631	GBAS	1.22244		6723	SRM	0.901123		57169	ZNFX1	Unique		5228	PGF	1.58957
1368	CPM	Unique		7298	TYMS	Unique		23544	SEZ6L	0.889685		316	AOX1	0.504171		163702	IL28RA	Unique		55038	CDCA4	1.29682
6533	SLC6A6	Unique		26	ABP1	0.12679		816	CAMK2B	0.843928		6252	RTN1	1.28534		389792	IER5L	Unique		387521	TMEM189	Unique
5663	PSEN1	0.756328		51067	YARS2	1.7915		5288	PIK3C2G	0.47081		10525	HYOU1	0.632062		56751	BARHL1	Unique		25913	POT1	1.45026
254887	ZDHHC23	Unique		3242	HPD	0.0512411		59344	ALOXE3	Unique		7010	TEK	0.884831		441263	PMS2L11	0.645229		10308	ZNF267	1.64137
3635	INPP5D	1.39968		55556	ENOSF1	0.637109		9636	ISG15	3.35327		7965	JTV1	1.05352		89801	PPP1R3F	Unique		55166	CENPQ	1.14116
151295	SLC23A3	Unique		64434	NOM1	Unique		9421	HAND1	0.852561		81575	APOLD1	2.0801		83878	USHBP1	Unique		10813	UTP14A	1.21275
2767	GNA11	0.664267		23313	C22orf9	Unique		59342	SCPEP1	1.4886		9569	GTF2IRD1	1.51016		56605	ERO1LB	0.302353		23560	GTPBP4	1.36289
8412	BCAR3	0.761442		2538	G6PC	Unique		5745	PTHR1	0.684957		3021	H3F3B	1.13188		84224	NBPF3	Unique		25911	RP11-529I10.4	Unique
840	CASP7	0.656747		5136	PDE1A	Unique		9236	CCPG1	0.540791		4091	SMAD6	0.802105		94240	EPSTI1	Unique		84823	LMNB2	1.27666
23076	RRP1B	1.33871		4174	MCM5	2.80206		732	C8B	0.448138		3418	IDH2	0.521268		290	ANPEP	0.201019		7374	UNG	1.61117
899	CCNF	1.28854		55160	ARHGEF10L	0.683511		3633	INPP5B	0.908098		730	C7	0.61569		441951	C20orf199	Unique		22880	MORC2	1.43096
6520	SLC3A2	1.33002		55131	RBM28	1.42906		643836	LOC643836	Unique		55357	TBC1D2	0.851843		79856	SNX22	Unique		29889	GNL2	1.60763
9209	LRRFIP2	Unique		79632	C6orf60	0.510013		25900	HOM-TES-103	1.60685		55766	H2AFJ	Unique		283375	SLC39A5	Unique		493869	LOC493869	Unique
4640	MYO1A	0.539297		28970	C11orf54	Unique		51280	GOLM1	1.99552		577	BAI3	Unique		1075	CTSC	Unique		7371	UCK2	1.51747
64398	MPP5	Unique		23160	WDR43	1.64114		58486	ZBED5	Unique		7123	CLEC3B	0.582561		136259	KLF14	Unique		84560	MT4	0.535202
64943	NT5DC2	1.78331		79442	LRRC2	Unique		100133229	LOC100133229	Unique		7105	TSPAN6	0.824589		55363	HEMGN	Unique		55689	YEATS2	1.48858
10797	MTHFD2	2.04663		9380	GRHPR	0.543802		84870	RSPO3	Unique		8835	SOCS2	0.506832		130560	SPATA3	Unique		813	CALU	1.55956
51330	TNFRSF12A	1.40485		160897	GPR180	Unique		131873	COL6A6	Unique		1465	CSRP1	0.928141		84696	ABHD1	Unique		57587	KIAA1430	Unique
9252	RPS6KA5	Unique		100129346	LOC100129346	Unique		2049	EPHB3	0.921391		55744	C7orf44	1.1506		79728	PALB2	1.48602		140465	MYL6B	1.39573
6723	SRM	1.72677		4338	MOCS2	0.743604		57149	LYRM1	0.587764		285203	C3orf64	Unique		112483	SAT2	Unique		7175	TPR	Unique
57758	SCUBE2	0.626549		476	ATP1A1	0.383775		81559	TRIM11	Unique		79026	AHNAK	Unique		7378	UPP1	1.98298		79651	RHBDF2	1.45206
646962	UNQ338	Unique		79631	EFTUD1	1.33512		4837	NNMT	0.351355		51092	SIDT2	0.839166		56262	LRRC8A	Unique		6016	RIT1	Unique
2118	ETV4	Unique		29947	DNMT3L	0.55559		51734	SEPX1	0.783794		219654	C10orf56	0.536587		65055	REEP1	0.410023		51428	DDX41	1.55357
53827	FXYD5	Unique		26751	SH3YL1	0.372537		1290	COL5A2	2.05185		6925	TCF4	Unique		7277	TUBA4A	2.22338		79677	SMC6	Unique
54492	DKFZP761M1511	Unique		291	SLC25A4	0.618641		2564	GABRE	3.4645		51657	STYXL1	Unique		100128570	LOC100128570	Unique		10095	ARPC1B	1.54976
1019	CDK4	1.59062		1462	VCAN	7.98785		55240	STEAP3	Unique		8850	PCAF	0.62874		123355	LRRC28	Unique		9015	TAF1A	1.36474
123264	OSTbeta	Unique		9027	NAT8	0.115166		84320	ACBD6	Unique		79683	ZDHHC14	Unique		145781	Gcom1	Unique		139818	DOCK11	Unique
389023	LOC389023	Unique		2555	GABRA2	0.47264		1454	CSNK1E	Unique		1736	DKC1	1.07658		148014	TTC9B	Unique		10227	TETRAN	1.39813
54663	WDR74	1.35065		123355	LRRC28	Unique		55661	DDX27	1.37838		51705	EMCN	Unique		5476	CTSA	1.77697		1786	DNMT1	1.59713
2317	FLNB	0.754302		1978	EIF4EBP1	1.95922		56156	TEX13B	0.899091		23102	TBC1D2B	0.863873		83697	SLC4A9	Unique		983	CDC2	1.76344
166647	GPR125	Unique		60492	CCDC90B	1.46921		7295	TXN	1.43797		10652	YKT6	1.06319		868	CBLB	2.08488		5558	PRIM2	Unique
54704	PPM2C	Unique		79441	HAUS3	1.4505		9266	PSCD2	1.22222		25802	LMOD1	1.29548		9066	SYT7	Unique		54902	TTC19	0.901061
9296	ATP6V1F	1.4671		10535	RNASEH2A	1.8302		953	ENTPD1	Unique		191	AHCY	Unique		256158	HMCN2	Unique		145376	C14orf50	Unique
23082	PPRC1	1.37161		50650	ARHGEF3	0.67099		991	CDC20	2.19527		2287	FKBP3	0.792094		387521	TMEM189	Unique		29953	TRHDE	0.651796
50853	VILL	0.592596		55410	CYorf14	0.581963		3178	HNRNPA1	1.34185		9934	P2RY14	1.3558		326625	MMAB	Unique		84811	BUD13	Unique
126321	C19orf28	Unique		23612	PHLDA3	1.67568		5885	RAD21	1.08931		79053	ALG8	0.894425		125111	GJD3	Unique		79728	PALB2	1.40397
1646	AKR1C2	0.604648		55735	DNAJC11	Unique		2674	GFRA1	0.662371		6440	SFTPC	0.957257		729013	LOC729013	Unique		11212	PROSC	0.82757
5105	PCK1	0.357167		10935	PRDX3	0.684241		64651	AXUD1	Unique		55281	TMEM140	1.27692		9240	PNMA1	2.46048		121536	AEBP2	Unique
51315	KRCC1	Unique		1184	CLCN5	Unique		1029	CDKN2A	1.36104		9639	ARHGEF10	1.26017		117247	SLC16A10	Unique		60312	AFAP1	1.17918
729013	LOC729013	Unique		9601	PDIA4	1.88942		3426	CFI	Unique		6944	VPS72	1.49537		2914	GRM4	0.702467		5203	PFDN4	1.22616
80235	PIGZ	0.627292		1796	DOK1	1.4054		140876	C20orf175	Unique		983	CDC2	2.23925		8501	SLC43A1	0.370095		51246	SCOTIN	Unique
6575	SLC20A2	0.746273		54812	AFTPH	Unique		338094	C1orf179	Unique		9922	IQSEC1	1.17895		92292	GLYATL1	Unique		123920	CMTM3	Unique
401548	SNX30	Unique		25849	DKFZP564O0823	Unique		55179	FAIM	Unique		1364	CLDN4	1.19816		2159	F10	0.661612		136319	MTPN	Unique
197257	LDHD	Unique		5731	PTGER1	0.662556		715	C1R	0.585699		9124	PDLIM1	1.10755		124842	TMEM132E	Unique		91012	LASS5	Unique
79629	OCEL1	0.867681		29911	HOOK2	0.759096		51735	RAPGEF6	Unique		56969	RPL23AP13	1.06381		6400	SEL1L	0.408313		5744	PTHLH	1.28531
100131187	TSTD1	Unique		5825	ABCD3	Unique		85480	TSLP	Unique		1453	CSNK1D	1.22727		257160	RNF214	Unique		7941	PLA2G7	1.70794
2907	GRINA	1.49881		23114	NFASC	Unique		155061	ZNF746	Unique		51162	EGFL7	1.29603		116412	LOC116412	Unique		10123	ARL4C	1.76463
166968	MIER3	Unique		11065	UBE2C	2.22897		54149	C21orf91	Unique		790	CAD	Unique		388419	LOC388419	Unique		4495	MT1G	0.23692
2971	GTF3A	1.85619		3614	IMPDH1	1.95277		548645	DNAJC25	Unique		23231	KIAA0746	2.04856		83442	SH3BGRL3	1.50219		4494	MT1F	0.39555
4141	MARS	1.41069		26056	RAB11FIP5	0.656703		1041	CDSN	0.928444		11097	NUPL2	Unique		171389	NLRP6	Unique		91283	C9orf30	Unique
650	BMP2	0.610619		1393	CRHBP	0.203016		30844	EHD4	1.40266		4134	MAP4	Unique		154043	CNKSR3	Unique		400446	LOC400446	Unique
85358	SHANK3	Unique		23682	RAB38	1.87718		6272	SORT1	Unique		79711	IPO4	0.919202		93986	FOXP2	Unique		84057	MND1	Unique
178	AGL	0.799375		9104	RGN	0.308179		119	ADD2	Unique		1112	FOXN3	Unique		1850	DUSP8	Unique		6240	RRM1	1.56047
136306	SVOPL	Unique		788	SLC25A20	0.634602		2676	GFRA3	Unique		5269	SERPINB6	1.2974		1198	CLK3	0.506775		2237	FEN1	1.48035
344558	SH3MD4	Unique		5279	PIGC	1.3206		28984	C13orf15	4.30274		3838	KPNA2	Unique		164592	CCDC116	Unique		4363	ABCC1	1.35105
55227	LRRC1	0.655627		8309	ACOX2	0.217414		56341	PRMT8	Unique		1382	CRABP2	Unique		2066	ERBB4	0.803389		80306	MED28	Unique
55701	FLJ10357	Unique		5909	RAP1GAP	0.243009		23765	IL17RA	0.777179		3730	KAL1	1.4084		729556	LOC729556	Unique		9133	CCNB2	1.71703
1303	COL12A1	Unique		1852	DUSP9	0.170513		54878	DPP8	1.36808		1264	CNN1	Unique		643749	LOC643749	Unique		4201	MEA1	1.3595
266812	NAP1L5	Unique		126	ADH1C	0.542945		94081	SFXN1	0.766244		3399	ID3	Unique		139285	FAM123B	Unique		148811	PM20D1	Unique
284723	SLC25A34	Unique		79023	NUP37	1.95036		64080	RBKS	0.670519		9093	DNAJA3	Unique		606495	LOC606495	Unique		23029	RBM34	1.40289
7367	UGT2B17	0.250592		23545	ATP6V0A2	Unique		284	ANGPT1	1.55549		2327	FMO2	Unique		84286	TMEM175	Unique		1289	COL5A1	1.90167
760	CA2	0.194986		358	AQP1	0.315972		90102	PHLDB2	Unique		27293	SMPDL3B	Unique		23586	DDX58	Unique		201931	TMEM192	Unique
81034	SLC25A32	1.58528		9489	PGS1	1.4257		290	ANPEP	0.505755		27042	C1orf107	0.80545		100129346	LOC100129346	Unique		4017	LOXL2	1.44971
1398	CRK	0.796805		3032	HADHB	0.785345		1773	DNASE1	Unique		55226	NAT10	1.11466		57497	LRFN2	Unique		9330	GTF3C3	1.41762
375790	AGRN	1.18194		3273	HRG	0.196572		57393	TMEM27	Unique		259266	ASPM	Unique		89885	FATE1	Unique		8317	CDC7	1.39361
10322	SMYD5	1.20908		2160	F11	0.384734		875	CBS	Unique		4833	NME4	0.882389		29108	PYCARD	1.8806		4794	NFKBIE	1.39702
22884	WDR37	0.877824		5313	PKLR	0.515278		5493	PPL	0.641577		55353	LAPTM4B	Unique		339352	LOC339352	Unique		5412	UBL3	0.756429
790	CAD	1.59615		51084	CRYL1	0.309722		56107	PCDHGA9	0.942448		2308	FOXO1	0.870223		56666	PANX2	Unique		9130	FAM50A	1.41162
8270	LAGE3	1.44111		60412	EXOC4	Unique		3074	HEXB	1.35535		79590	MRPL24	1.19366		57161	PELI2	0.521441		4277	MICB	1.33529
8824	CES2	0.530866		9806	SPOCK2	0.619052		3925	STMN1	1.90455		8809	IL18R1	0.594049		644809	FLJ38596	Unique		54997	TESC	1.53111
8607	RUVBL1	1.48941		55226	NAT10	1.44869		10487	CAP1	1.14779		5328	PLAU	1.31634		100131816	UBE2DNL	Unique		8815	BANF1	1.42683
271	AMPD2	1.42911		154743	FLJ31818	Unique		8473	OGT	1.6143		1365	CLDN3	0.860139		118442	GPR62	Unique		197257	LDHD	Unique
64318	NOC3L	1.61547		6624	FSCN1	2.37105		4659	PPP1R12A	1.15058		10186	LHFP	1.38061		29923	HIG2	Unique		4288	MKI67	1.37902
1978	EIF4EBP1	1.42604		55726	C12orf11	1.7272		55758	RCOR3	Unique		10131	TRAP1	0.811195		100130613	CXorf64	Unique		55732	C1orf112	1.34597
11137	PWP1	1.33958		55937	APOM	0.27178		80185	C8orf41	0.830139		8703	B4GALT3	1.23236		339345	NANOS2	Unique		25903	OLFML2B	1.87354
23151	DIP	0.773859		7957	EPM2A	0.698627		6659	SOX4	2.17595		9056	SLC7A7	1.1396		55505	NOLA3	1.4324		5591	PRKDC	1.73477
2030	SLC29A1	1.51423		83605	CCM2	Unique		7044	LEFTY2	0.878171		9452	ITM2A	1.89057		10059	DNM1L	1.4068		51535	PPHLN1	Unique
6584	SLC22A5	0.533499		8834	TMEM11	1.45361		4940	OAS3	2.18569		55366	LGR4	Unique		84532	ACSS1	Unique		9921	RNF10	0.900572
4756	NEO1	Unique		113277	TMEM106A	Unique		5787	PTPRB	Unique		1611	DAP	0.761732		284069	MGC34829	Unique		5214	PFKP	2.30804
5959	RDH5	0.678119		290	ANPEP	0.275805		23533	PIK3R5	Unique		2237	FEN1	1.14534		56097	PCDHGC5	Unique		84455	KIAA1799	Unique
2584	GALK1	1.25951		65003	MRPL11	1.5244		5111	PCNA	1.45387		1441	CSF3R	Unique		23406	COTL1	Unique		4320	MMP11	1.58674
580	BARD1	1.49232		55257	C20orf20	1.59524		200634	KRTCAP3	Unique		55652	FLJ20489	1.05784		84435	GPR123	Unique		1164	CKS2	1.81236
1879	EBF1	Unique		1643	DDB2	2.7399		22938	SNW1	Unique		1593	CYP27A1	1.15546		90850	ZNF598	Unique		2053	EPHX2	0.652395
7098	TLR3	0.543218		54662	TBC1D13	0.585385		55219	TMEM57	0.541401		4129	MAOB	Unique		114132	SIGLEC11	Unique		65244	SPATS2	Unique
9929	JOSD1	0.743105		9675	KIAA0406	1.68385		9869	SETDB1	1.42019		2274	FHL2	1.11699		26260	FBXO25	Unique		92675	DTD1	Unique
80117	ARL14	0.466376		2103	ESRRB	Unique		283377	SPRYD4	Unique		221749	C6orf145	0.571246		150372	NFAM1	Unique		6742	SSBP1	1.59609
5270	SERPINE2	1.85766		760	CA2	0.301158		5110	PCMT1	0.58986		3101	HK3	0.846983		84866	TMEM25	Unique		22994	AZI1	1.17562
121457	IKIP	Unique		84823	LMNB2	1.66376		53405	CLIC5	1.21604		5468	PPARG	Unique		400027	LOC400027	Unique		9440	MED17	Unique
63875	MRPL17	1.64387		2628	GATM	Unique		4192	MDK	2.94279		4171	MCM2	1.81492		9948	WDR1	1.40678		7158	TP53BP1	Unique
7433	VIPR1	0.585596		8625	RFXANK	1.69228		80700	UBXD1	0.893345		54994	C20orf11	Unique		832	CAPZB	1.47277		53343	NUDT9	0.887709
113026	PLCD3	Unique		146556	MGC45438	Unique		6256	RXRA	0.597572		11170	FAM107A	1.07809		165721	DNAJB8	Unique		10199	MPHOSPH10	1.22459
214	ALCAM	1.64663		1371	CPOX	1.84023		4128	MAOA	0.617943		6776	STAT5A	1.25394		57127	RHBG	0.749881		26119	LDLRAP1	0.777465
79899	FLJ14213	Unique		11163	NUDT4	0.555806		79094	CHAC1	0.761723		54919	HEATR2	Unique		100125288	ZGLP1	Unique		653	BMP5	0.713354
3612	IMPA1	0.684731		11177	BAZ1A	2.92281		55578	FAM48A	Unique		6387	CXCL12	0.683483		389	RHOC	1.62183		84217	ZMYND12	Unique
23250	ATP11A	Unique		8424	BBOX1	0.123477		55664	CDC37L1	0.412257		2295	FOXF2	Unique		146433	C16orf77	Unique		132158	GLYCTK	Unique
27000	ZRF1	1.60686		84186	ZCCHC7	Unique		63897	HEATR6	1.23201		55257	C20orf20	1.28205		3798	KIF5A	0.737093		7165	TPD52L2	1.45082
92482	LOC92482	Unique		18	ABAT	0.184707		23281	KIAA0774	Unique		23042	PDXDC1	0.723004		100130541	LOC100130541	Unique		1434	CSE1L	1.43885
196527	TMEM16F	Unique		2246	FGF1	Unique		23421	ITGB3BP	1.65773		29980	DONSON	0.908642		1063	CENPF	1.6478		8985	PLOD3	1.43819
55970	GNG12	Unique		29974	A1CF	0.299476		4599	MX1	2.84777		11335	CBX3	0.915005		126520	LOC126520	Unique		11097	NUPL2	1.35533
10239	AP3S2	0.712551		116228	FAM36A	Unique		55770	EXOC2	Unique		5739	PTGIR	Unique		80274	SCUBE1	Unique		10051	SMC4	1.67887
10695	CNPY3	Unique		7979	SHFM1	2.02142		729	C6	0.398823		3398	ID2	0.657112		83552	MFRP	Unique		51691	LSM8	1.40979
130399	ACVR1C	Unique		112869	CCDC101	1.37875		59350	RXFP1	Unique		2058	EPRS	Unique		284366	KLK9	Unique		4502	MT2A	0.645618
54881	TEX10	1.4167		127262	FAM79A	Unique		23150	FRMD4B	0.501937		53905	DUOX1	Unique		128646	SIRPD	Unique		2521	FUS	Unique
57381	RHOJ	Unique		57099	AVEN	1.41345		55211	DPPA4	Unique		5987	TRIM27	1.05856		2932	GSK3B	1.49779		55022	PID1	Unique
83861	RSPH3	Unique		5007	OSBP	0.853051		6291	SAA4	0.323143		80347	COASY	0.795106		10290	SPEG	Unique		47	ACLY	1.51263
55689	YEATS2	1.35807		6319	SCD	1.63585		122664	TPPP2	Unique		3796	KIF2A	1.50489		84913	ATOH8	Unique		9869	SETDB1	1.21291
57460	PPM1H	Unique		6647	SOD1	0.746935		440387	CTRB2	0.780254		9706	ULK2	Unique		93058	COQ10A	Unique		23350	SR140	1.35394
114049	WBSCR22	1.39893		23141	KIAA0692	1.793		7564	ZNF16	1.18798		9650	MTFR1	0.781495		388394	RPRML	Unique		23242	COBL	Unique
3714	JAG2	1.34933		200916	RPL22L1	Unique		2492	FSHR	0.961914		2	A2M	0.814378		286333	C9orf109	Unique		23250	ATP11A	Unique
55795	PCID2	1.2962		223	ALDH9A1	0.553691		54997	TESC	2.09757		23462	HEY1	1.416		266727	MDGA1	Unique		1633	DCK	1.61988
91862	MARVELD3	Unique		2878	GPX3	0.218178		7443	VRK1	1.69045		1290	COL5A2	2.05185		149647	FAM71A	Unique		51504	HSPC152	1.41487
85457	KIAA1737	Unique		23295	MGRN1	1.52719		5196	PF4	0.898456		79602	ADIPOR2	0.849039		5708	PSMD2	1.46156		55013	CCDC109B	1.63144
55022	PID1	Unique		29108	PYCARD	3.96467		6440	SFTPC	0.957257		2530	FUT8	Unique		162515	SLC16A11	Unique		5033	P4HA1	1.88148
11094	C9orf7	0.846439		8266	UBL4A	1.41867		84262	PSMG3	Unique		10535	RNASEH2A	1.66711		54067	C21orf49	Unique		9654	TTLL4	1.20646
473	RERE	0.870708		2744	GLS	0.450023		283600	C14orf68	Unique		3161	HMMR	2.23798		7165	TPD52L2	1.44842		2597	GAPDH	1.63018
115817	DHRS1	0.73666		7157	TP53	2.06995		3778	KCNMA1	Unique		51763	SKIP	0.951792		114294	LACTB	Unique		54897	CASZ1	Unique
116159	CYYR1	Unique		7837	PXDN	3.39121		25823	TPSG1	0.911514		26470	SEZ6L2	Unique		284004	HEXDC	Unique		5366	PMAIP1	1.54553
1891	ECH1	0.712617		10840	ALDH1L1	0.258604		3685	ITGAV	1.24895		9820	CUL7	Unique		55625	ZDHHC7	1.56632		84306	PDCD2L	Unique
23016	EXOSC7	1.37401		3772	KCNJ15	0.348909		10216	PRG4	0.15447		79812	MMRN2	Unique		91351	FLJ31033	Unique		86	ACTL6A	1.54387
344887	LOC344887	Unique		79789	CLMN	Unique		10923	SUB1	Unique		2810	SFN	1.76836		29765	TMOD4	Unique		51634	RBMX2	1.16413
3609	ILF3	1.32042		29760	BLNK	0.484207		9623	TCL1B	0.894462		9308	CD83	Unique		497189	TIFAB	Unique		1615	DARS	1.53207
51230	PHF20	Unique		9173	IL1RL1	0.48717		11261	CHP	0.686913		80308	FLAD1	1.14775		65983	GRAMD3	1.53082		22823	MTF2	1.27385
53343	NUDT9	0.814837		493869	LOC493869	Unique		416	ARSF	0.895071		51205	ACP6	1.21423		360023	ZBTB41	Unique		79441	HAUS3	1.25701
79817	MOBKL2B	Unique		80324	PUS1	1.52945		51175	TUBE1	Unique		1033	CDKN3	Unique		664	BNIP3	0.395753		29960	FTSJ2	1.37666
64801	ARV1	Unique		10460	TACC3	1.71928		284904	SEC14L4	Unique		7328	UBE2H	Unique		6547	SLC8A3	Unique		10417	SPON2	1.86721
23253	ANKRD12	0.768485		3167	HMX2	Unique		23312	DMXL2	1.59192		29960	FTSJ2	Unique		120400	FAM55A	Unique		51692	CPSF3	Unique
65258	MPPE1	0.78738		5191	PEX7	0.690551		51312	SLC25A37	Unique		599	BCL2L2	Unique		10376	TUBA1B	2.02172		89781	HPS4	Unique
2150	F2RL1	0.588727		124808	CCDC43	Unique		51156	SERPINA10	0.380415		287	ANK2	1.14422		26145	IRF2BP1	0.649604		64285	RHBDF1	Unique
55622	TTC27	1.39553		1962	EHHADH	0.402203		9213	XPR1	Unique		7153	TOP2A	2.90071		5540	PPYR1	0.739823		285636	LOC285636	Unique
3419	IDH3A	0.772141		22880	MORC2	1.66091		7746	ZNF193	1.20868		56924	PAK6	Unique		9688	NUP93	1.30626		55003	PAK1IP1	1.36148
56674	TMEM9B	Unique		4883	NPR3	0.427275		155400	NSUN5B	2.2705		10802	SEC24A	0.687268		80763	C12orf39	0.456141		2026	ENO2	2.34081
9920	KBTBD11	0.629777		10247	HRSP12	0.332917		4435	CITED1	1.04187		10443	RP11-298P3.3	1.07966		118611	C10orf90	Unique		760	CA2	0.470417
				140876	C20orf175	Unique		2139	EYA2	Unique		650	BMP2	1.29242		9897	KIAA0196	1.19337		55388	MCM10	Unique
				143098	MPP7	Unique		9879	DDX46	Unique		5352	PLOD2	0.681995		100130262	LOC100130262	Unique		353116	RILPL1	Unique
				284422	LOC284422	Unique		3263	HPX	0.513013		4905	NSF	1.14979		375759	C9orf50	Unique		2997	GYS1	1.27542
				8729	GBF1	Unique		1874	E2F4	Unique		8662	EIF3B	Unique		55276	PGM2	Unique		3015	H2AFZ	1.4806
				653784	FAM128A	2.21487		4745	NELL1	0.951644		54512	EXOSC4	1.09225		6754	SSTR4	0.645104		84162	KIAA1109	Unique
				119392	C10orf78	Unique		10403	NDC80	2.00489		55177	FAM82C	0.90575		90070	LACRT	Unique		890	CCNA2	1.51805
				79861	TUBAL3	0.331784		80228	ORAI2	0.939889		57572	DOCK6	1.11438		440503	LSDP5	Unique		399474	TMEM200B	Unique
				22846	VASH1	2.49745		103910	MRLC2	1.2214		51751	HIGD1B	1.46349		124783	C17orf46	Unique		51321	AMZ2	1.47191
				9365	KL	0.15642		5931	RBBP7	1.23154		7091	TLE4	Unique		143425	SYT9	Unique		151295	SLC23A3	Unique
				23197	UBXD8	1.4696		10538	BATF	1.39321		55127	HEATR1	Unique		28648	TRAV34	Unique		55813	UTP6	1.33053
				6568	SLC17A1	0.230628		79054	TRPM8	Unique		634	CEACAM1	0.923928		4600	MX2	2.1426		2191	FAP	1.78078
				57122	NUP107	1.8001		147372	CCBE1	Unique		9793	CKAP5	Unique		4033	LRMP	0.53416		868	CBLB	1.39752
				81539	SLC38A1	Unique		221908	C7orf47	Unique		22880	MORC2	1.23007		56987	BBX	Unique		60681	FKBP10	1.22009
				79966	SCD5	Unique		1861	TOR1A	0.803918		6769	STAC	Unique		8620	NPFF	0.700995		29886	SNX8	Unique
				25902	MTHFD1L	Unique		4082	MARCKS	Unique		56061	UBFD1	Unique		79094	CHAC1	0.542187		158584	FAAH2	Unique
				56905	C15orf39	1.28212		2537	IFI6	2.72002		30846	EHD2	1.2045		284612	SYPL2	Unique		64785	GINS3	1.14479
				80036	TRPM3	Unique		148753	C1orf76	Unique		9518	GDF15	2.02599		7203	CCT3	1.51678		9636	ISG15	2.03985
				54877	ZCCHC2	Unique		3700	ITIH4	0.592977		10563	CXCL13	0.842531		9501	RPH3AL	0.627752		1058	CENPA	1.40047
				10248	POP7	1.70456		57211	GPR126	Unique		4312	MMP1	1.18149		140807	KRT72	Unique		5983	RFC3	Unique
				26586	CKAP2	2.28836		56667	MUC13	Unique		2618	GART	0.929424		1352	COX10	0.822772		57157	PHTF2	Unique
				8529	CYP4F2	0.160786		5879	RAC1	Unique		2146	EZH2	1.81346		28968	SLC6A16	0.616392		9585	MPHOSPH1	1.14908
				55110	FLJ10292	Unique		2744	GLS	1.64661		55911	APOB48R	1.10886		6890	TAP1	1.74551		55201	MAP1S	1.3157
				388796	LOC388796	Unique		2191	FAP	1.884		9046	DOK2	1.05111		83656	C8orf12	Unique		51439	FAM8A1	0.972155
				80221	ACSF2	0.186248		80024	SLC24A6	Unique		1727	CYB5R3	Unique		348980	HCN1	Unique		116832	RPL39L	1.6311
				79139	DERL1	Unique		1495	CTNNA1	Unique		4085	MAD2L1	Unique		729830	LOC729830	Unique		79019	CENPM	1.409
				9319	TRIP13	1.67513		10136	ELA3A	0.910288		9055	PRC1	2.74998		148930	KNCN	Unique		316	AOX1	0.579386
				644589	LOC644589	Unique		27124	PIB5PA	0.950486		9500	MAGED1	Unique		100130740	LOC100130740	Unique		115	ADCY9	0.813582
				1063	CENPF	1.77594		30817	EMR2	Unique		4239	MFAP4	1.36337		114819	CROCCL2	0.638261		163702	IL28RA	Unique
				10775	POP4	1.49571		23022	PALLD	1.38101		284	ANGPT1	1.55549		284948	SH2D6	Unique		11339	OIP5	1.40248
				368	ABCC6	0.420835		25775	C22orf24	Unique		81611	ANP32E	Unique		57453	DSCAML1	Unique		699	BUB1	1.31749
				80155	NARG1	Unique		417	ART1	Unique		51659	GINS2	1.28484		254778	C8orf46	Unique		171425	CLYBL	Unique
				22854	NTNG1	Unique		9501	RPH3AL	0.616126		2597	GAPDH	1.19741		128653	C20orf141	Unique		5814	PURB	Unique
				23370	ARHGEF18	0.794964		55821	ALLC	0.88869		79728	PALB2	Unique		23410	SIRT3	0.799152		26502	NARF	1.73842
				4860	NP	0.383661		84272	YIPF4	0.466875		10974	C10orf116	0.538547		139886	SPIN4	Unique		84343	HPS3	Unique
				123920	CMTM3	Unique		10420	TESK2	Unique		3775	KCNK1	0.709138		3134	HLA-F	1.74273		83715	ESPN	Unique
				9182	PAMCI	0.850732		4939	OAS2	Unique		55841	WWC3	Unique		11145	HRASLS3	1.57619		79902	NUP85	1.48021
				284723	SLC25A34	Unique		1371	CPOX	0.608149		23764	MAFF	Unique		199713	NLRP7	Unique		387103	C6orf173	Unique
				10385	BTN2A2	1.44526		55749	CCAR1	Unique		670	BPHL	1.13836		91689	C22orf32	Unique		226	ALDOA	Unique
				5775	PTPN4	0.633383		28234	SLCO1B3	0.110764		7225	TRPC6	1.0846		116840	CNTROB	Unique		6617	SNAPC1	1.41011
				57403	RAB22A	1.43802		1088	CEACAM8	0.968299		1043	CD52	3.09261		339263	C17orf51	Unique		2160	F11	0.657235
				96459	FNIP1	Unique		57181	SLC39A10	Unique		56886	UGCGL1	Unique		337867	UBAC2	Unique		23141	KIAA0692	1.3857
				9555	H2AFY	1.72384		3049	HBQ1	Unique		3005	H1F0	0.893522		221938	MMD2	Unique		115908	CTHRC1	Unique
				1733	DIO1	0.0378577		84879	MFSD2	Unique		23753	SDF2L1	0.442493		55763	EXOC1	1.54481		147463	ANKRD29	Unique
				51733	UPB1	Unique		319	APOF	0.117725		10615	SPAG5	Unique		56203	LMOD3	Unique		6988	TCTA	0.914226
				114088	TRIM9	Unique		6722	SRF	0.936536		23179	RGL1	Unique		84254	CAMKK1	Unique		8458	TTF2	1.4054
				2330	FMO5	0.381707		138046	RALYL	Unique		54432	YIPF1	0.814369		7923	HSD17B8	0.616282		23322	RPGRIP1L	1.29124
				55720	TSR1	1.70439		4076	CAPRIN1	Unique		2852	GPER	0.801459		84808	C1orf170	Unique		54762	GRAMD1C	0.743151
				5283	PIGH	0.699383		2593	GAMT	Unique		54908	CCDC99	1.4479		169841	ZNF169	Unique		80012	PHC3	Unique
				113220	KIF12	Unique		8578	SCARF1	Unique		55701	FLJ10357	Unique		6764	ST5	1.48477		22974	TPX2	1.74055
				2188	FANCF	Unique		563	AZGP1	0.493921		9238	TBRG4	1.09817		54625	PARP14	Unique		4358	MPV17	1.29355
				56888	KCMF1	Unique		8625	RFXANK	1.29646		9787	DLG7	2.1096		8815	BANF1	1.16276		112616	CMTM7	Unique
				10207	INADL	Unique		9910	RABGAP1L	1.81525		1289	COL5A1	1.77713		123970	C16orf78	Unique		392465	GLOD5	Unique
				64577	ALDH8A1	0.163782		4317	MMP8	1.05579		5287	PIK3C2B	1.10637		441549	ARMETL1	Unique		91689	C22orf32	Unique
				7512	XPNPEP2	0.0833937		3566	IL4R	Unique		5306	PITPNA	0.876056		140732	SPAG4L	Unique		92086	GGTLA4	0.720714
				2053	EPHX2	0.325925		8659	ALDH4A1	0.608206		5627	PROS1	0.66766		729776	LOC729776	Unique		1776	DNASE1L3	0.463437
				27254	CSDC2	0.476521		5553	PRG2	0.649266		1048	CEACAM5	1.36629		375775	PNPLA7	Unique		51526	C20orf111	1.37849
				2348	FOLR1	0.268198		3211	HOXB1	0.835265		56913	C1GALT1	0.796302		117156	SCGB3A2	Unique		9173	IL1RL1	0.653759
				29960	FTSJ2	1.42397		8667	EIF3H	1.2899		3043	HBB	Unique		220004	C11orf66	Unique		23660	ZKSCAN5	1.17352
				90956	ADCK2	1.58889		5465	PPARA	Unique		9768	KIAA0101	1.86257		5965	RECQL	1.50312		7369	UMOD	0.298515
				55621	TRMT1	1.65372		144406	WDR66	Unique		23623	RUSC1	1.43845		63905	MANBAL	Unique		26121	PRPF31	1.34712
				11130	ZWINT	2.16369		54936	ADPRHL2	Unique		9833	MELK	1.40364		9104	RGN	0.444233		1513	CTSK	1.38759
				6392	SDHD	0.705447		3597	IL13RA1	0.528055		21	ABCA3	Unique		149134	LOC149134	Unique		1022	CDK7	1.548
				114826	SMYD4	Unique		3479	IGF1	0.363897		5950	RBP4	Unique		9470	EIF4E2	1.53333		10226	M6PRBP1	1.33792
				51660	BRP44L	0.410141		387263	C6orf120	0.606836		2191	FAP	1.884		84066	C1orf49	Unique		10376	TUBA1B	1.48839
				288	ANK3	0.453535		23705	CADM1	1.60742		8848	TSC22D1	Unique		146206	RLTPR	Unique		874	CBR3	1.21095
				6748	SSR4	1.73		10866	HCP5	1.64831		26575	RGS17	1.07256		203190	LGI3	Unique		51001	MTERFD1	1.62234
				8029	CUBN	0.146293		29982	NRBF2	Unique		3069	HDLBP	Unique		5912	RAP2B	Unique		255189	PLA2G4F	Unique
				7461	CLIP2	2.02945		55737	VPS35	Unique		2150	F2RL1	1.15766		2537	IFI6	2.26293		8878	SQSTM1	1.26939
				55038	CDCA4	1.5252		27022	FOXD3	Unique		55612	C20orf42	Unique		8392	OR3A3	0.766007		6626	SNRPA	1.39338
				113763	C7orf29	Unique		100132051	LOC100132051	Unique		701	BUB1B	2.10713		9476	NAPSA	Unique		84193	SETD3	Unique
				51155	HN1	Unique		11123	RCAN3	1.10629		4234	METTL1	0.913168		11153	HYPE	0.651237		6929	TCF3	1.21385
				54810	GIPC2	0.338286		51131	PHF11	1.32473		55974	RAG1AP1	1.14272		256309	CCDC110	Unique		4889	NPY5R	0.887353
				93664	CADPS2	0.463315		143941	LOC143941	Unique		976	CD97	1.53225		4495	MT1G	0.257019		157983	C9orf66	Unique
				54805	CNNM2	Unique		8864	PER2	0.871895		11069	RAPGEF4	0.855249		54749	EPDR1	Unique		90480	GADD45GIP1	1.39853
				80303	EFHD1	0.204687		8504	PEX3	0.558207		10406	WFDC2	1.34264		10361	NPM2	Unique		55818	JMJD1A	1.59509
				126393	HSPB6	Unique		22920	KIFAP3	1.52383		83451	ABHD11	Unique		26492	OR8G2	Unique		7518	XRCC4	1.39889
				63874	ABHD4	0.921807		9603	NFE2L3	1.2873		5533	PPP3CC	Unique		51528	C14orf100	Unique		9019	MPZL1	1.31485
				80018	C12orf30	Unique		4048	LTA4H	1.41632		26073	POLDIP2	Unique		2290	FOXG1	0.830156		134510	UBLCP1	Unique
				83543	C9orf58	Unique		22843	PPM1E	Unique		54732	TMED9	0.866813		57628	DPP10	Unique		5372	PMM1	0.855686
				54858	PGPEP1	Unique		8642	DCHS1	0.809283		10165	SLC25A13	Unique		83877	TM2D2	Unique		10589	DRAP1	1.31284
				6712	SPTBN2	0.521382		25903	OLFML2B	1.9521		72	ACTG2	1.39805		55924	C1orf183	0.76658		51659	GINS2	1.6886
				55033	FKBP14	1.50248		11120	BTN2A1	1.43583		1612	DAPK1	1.13375		85495	RPPH1	Unique		55975	KLHL7	Unique
				6557	SLC12A1	0.0103655		9541	CIR	1.16335		29127	RACGAP1	3.8325		168433	RNF133	Unique		28970	C11orf54	Unique
				25841	ABTB2	Unique		2158	F9	0.363631		2078	ERG	Unique		26502	NARF	1.53398		10973	ASCC3	Unique
				526	ATP6V1B2	0.671487		256815	C10orf67	Unique		4752	NEK3	1.57338		417	ART1	Unique		114926	C8orf40	Unique
				8662	EIF3B	1.64779		4352	MPL	Unique		7329	UBE2I	1.2353		113746	ODF3	Unique		5701	PSMC2	1.36263
				54555	DDX49	1.49552		22953	P2RX2	Unique		64223	GBL	Unique		348932	SLC6A18	Unique		11137	PWP1	1.28029
				153129	FLJ90709	Unique		151393	FAM82A	Unique		1832	DSP	1.11119		124961	ZFP3	Unique		79980	DSN1	1.21638
				85236	HIST1H2BK	2.20481		181	AGRP	Unique		65993	MRPS34	0.92146		400223	FLJ39779	Unique		84955	NUDCD1	Unique
				9448	MAP4K4	Unique		11057	ABHD2	Unique		7407	VARS	0.867393		167465	ZNF366	Unique		55814	BDP1	Unique
				9491	PSMF1	1.49369		55751	TMEM34	0.738752		23048	FNBP1	1.43534		256815	C10orf67	Unique		55726	C12orf11	1.47833
				65992	C20orf116	1.27063		54472	TOLLIP	Unique		7273	TTN	Unique		150572	SMYD1	Unique		65264	UBE2Z	Unique
				10449	ACAA2	0.573099		11202	KLK8	Unique		51306	C5orf5	Unique		283933	MGC46336	Unique		1841	DTYMK	Unique
				55422	ZNF331	Unique		5004	ORM1	0.513471		55240	STEAP3	Unique		8985	PLOD3	1.55874		286826	LIN9	Unique
				125206	SLC5A10	Unique		51350	KRT76	0.900738		51063	FAM26B	1.26293		387921	RP11-50D16.3	Unique		57214	KIAA1199	Unique
				58189	WFDC1	0.591716		4521	NUDT1	1.3909		7508	XPC	1.11369		147011	PROCA1	Unique		6414	SEPP1	0.722596
				27069	GHITM	Unique		3483	IGFALS	0.388463		10797	MTHFD2	1.65084		84502	JPH4	Unique		1062	CENPE	1.26703
				91703	ACY3	Unique		100131164	LOC100131164	0.89814		23423	TMED3	1.21602		26220	DGCR5	Unique		84132	USP42	Unique
				8445	DYRK2	2.16746		1370	CPN2	0.41561		23180	RFTN1	1.09279		5921	RASA1	1.58243		221908	C7orf47	Unique
				81620	CDT1	Unique		729085	LOC729085	Unique		1741	DLG3	Unique		7291	TWIST1	2.44817		7532	YWHAG	Unique
				486	FXYD2	0.317428		64096	GFRA4	Unique		9928	KIF14	1.63699		155185	AMZ1	Unique		8453	CUL2	1.22145
				84263	HSDL2	0.712464		11255	HRH3	Unique		9245	GCNT3	1.0707		83869	TTTY14	Unique		79801	SHCBP1	1.34426
				220963	SLC16A9	Unique		5067	CNTN3	Unique		10591	C6orf108	1.09498		2046	EPHA8	Unique		51366	UBR5	1.32154
				8985	PLOD3	1.8321		5194	PEX13	Unique		2263	FGFR2	Unique		131540	ZDHHC19	Unique		84059	GPR98	Unique
				80817	KIAA1712	Unique		6505	SLC1A1	0.350015		3832	KIF11	1.47904		128822	CST9	Unique		6948	TCN2	0.8992
				55729	ATF7IP	1.44868		3851	KRT4	0.941909		9413	C9orf61	Unique		155054	ZNF425	Unique		5738	PTGFRN	Unique
				56241	SUSD2	Unique		7637	ZNF84	1.23502		30001	ERO1L	Unique		64326	RFWD2	Unique		124936	CYB5D2	Unique
				9603	NFE2L3	1.78716		10060	ABCC9	Unique		55720	TSR1	0.826987		220359	TIGD3	Unique		7329	UBE2I	1.51782
				8690	JRKL	1.67921		56676	ASCL3	0.894271		9411	ARHGAP29	Unique		440956	IQCF6	Unique		55656	INTS8	1.39669
				4350	MPG	1.56936		8492	PRSS12	Unique		8639	AOC3	0.921875		91012	LASS5	Unique		23231	KIAA0746	1.5926
				4046	LSP1	1.6125		51571	FAM49B	1.39953		5693	PSMB5	1.10035		127428	C1orf83	Unique		5921	RASA1	1.3971
				7923	HSD17B8	0.689661		7049	TGFBR3	0.43266		5425	POLD2	0.656114		375057	C1orf95	Unique		1301	COL11A1	Unique
				5436	POLR2G	1.45678		9388	LIPG	0.524293		5058	PAK1	Unique		140767	NRSN1	Unique		5355	PLP2	1.19613
				991	CDC20	2.26768		26775	SNORA72	Unique		54606	DDX56	1.06577		10200	MPHOSPH6	1.40398		125150	ZSWIM7	Unique
				151295	SLC23A3	Unique		54460	MRPS21	Unique		23645	PPP1R15A	Unique		27439	CECR6	Unique		2066	ERBB4	0.731121
				3373	HYAL1	0.304378		4053	LTBP2	Unique		29927	SEC61A1	Unique		64405	CDH22	0.758144		55226	NAT10	1.31573
				92070	MGC21675	Unique		10954	PDIA5	0.621763		2107	ETF1	Unique		644150	WIPF3	Unique		81930	KIF18A	1.18679
				1028	CDKN1C	0.463696		54101	RIPK4	Unique		10749	KIF1C	0.850371		255798	C3orf43	Unique		1453	CSNK1D	1.48346
				4072	TACSTD1	0.275769		79412	KREMEN2	Unique		55656	INTS8	1.222		117286	CIB3	Unique		56126	PCDHB10	Unique
				3029	HAGH	0.56562		6546	SLC8A1	Unique		9353	SLIT2	1.29307		343637	RSPO4	Unique		54919	HEATR2	Unique
				762	CA4	0.414906		6527	SLC5A4	Unique		55084	SOBP	Unique		64756	ATPAF1	Unique		79134	TMEM185B	1.3952
				53405	CLIC5	0.187143		10295	BCKDK	0.750452		201254	STRA13	Unique		165140	OXER1	Unique		133688	UGT3A1	Unique
				9376	SLC22A8	Unique		10609	SC65	1.23793		9807	IHPK1	Unique		100131226	LOC100131226	Unique		28968	SLC6A16	0.76207
				1380	CR2	0.502537		4345	CD200	1.41536		169611	OLFML2A	1.26271		57488	FAM62B	Unique		64421	DCLRE1C	1.36349
				55695	NSUN5	1.85993		5604	MAP2K1	0.450258		3931	LCAT	0.365641		144402	CPNE8	Unique		8675	STX16	Unique
				29958	DMGDH	Unique		79698	ZMAT4	Unique		51296	SLC15A3	1.42773		148252	DIRAS1	Unique		7764	ZNF217	1.90763
				51199	NIN	Unique		2395	FXN	0.597604		57658	CALCOCO1	1.35548		4171	MCM2	1.70611		54892	NCAPG2	1.44908
				81788	NUAK2	0.358615		29995	LMCD1	1.69251		8622	PDE8B	Unique		653808	LOC653808	0.358242		328	APEX1	1.38249
				7139	TNNT2	0.62975		2258	FGF13	2.15445		9631	NUP155	1.31167		27201	GPR78	Unique		7336	UBE2V2	1.40369
				5156	PDGFRA	0.236186		4214	MAP3K1	Unique		4817	NIT1	1.08875		126402	CCDC105	Unique		79139	DERL1	Unique
				136895	C7orf31	Unique		8767	RIPK2	1.34796		55679	LIMS2	1.19564		149563	C1orf64	Unique		90321	ZNF766	Unique
				23306	TMEM194	1.63544		11188	NISCH	1.47734		1634	DCN	0.596553		129049	SGSM1	Unique		5590	PRKCZ	0.665049
				6540	SLC6A13	0.564736		23400	ATP13A2	1.29332		8578	SCARF1	Unique		56896	DPYSL5	Unique		8487	SIP1	1.39073
				10189	THOC4	Unique		4299	AFF1	Unique		81550	TDRD3	Unique		342667	STAC2	Unique		84688	C9orf24	Unique
				80315	CPEB4	Unique		64902	AGXT2	Unique		27122	DKK3	2.18883		25921	ZDHHC5	Unique		5688	PSMA7	1.35751
				5883	RAD9A	Unique		529	ATP6V1E1	1.24499		4688	NCF2	1.5695		576	BAI2	0.815121		7291	TWIST1	1.30472
				51545	ZNF581	Unique		10135	PBEF1	0.475512		9777	TM9SF4	Unique		284379	LOC284379	Unique		283209	PGM2L1	Unique
				54801	FAM29A	Unique		79144	C20orf149	Unique		11062	DUS4L	1.09588		388662	SLC6A17	Unique		871	SERPINH1	1.7521
				8646	CHRD	0.819618		8324	FZD7	1.455		25928	SOSTDC1	1.05853		727961	hCG_1776047	Unique		23213	SULF1	2.60026
				10455	PECI	0.401182		1211	CLTA	1.28755		64151	NCAPG	1.98138		146853	C17orf50	Unique		1827	RCAN1	0.651311
				79674	VEPH1	Unique		132	ADK	0.510938		7538	ZFP36	0.832238		160428	ALDH1L2	Unique		135138	PACRG	0.809467
				10686	CLDN16	0.468253		6925	TCF4	Unique		53838	C11orf24	0.772027		23145	SSPO	Unique		9168	TMSB10	1.68916
				23184	MESDC2	Unique		79722	ANKRD55	0.684762		25880	TMEM186	0.943921		136371	ASB10	Unique		124222	PAQR4	1.19856
				10638	SPHAR	1.63926		4175	MCM6	Unique		1326	MAP3K8	Unique		170961	ANKRD24	Unique		9172	MYOM2	0.741742
				2161	F12	1.87606		8726	EED	1.19982		4629	MYH11	Unique		198437	LOC198437	Unique		22913	RALY	1.20308
				481	ATP1B1	0.625546		2034	EPAS1	0.689756		3692	EIF6	1.28824		3838	KPNA2	2.40653		29980	DONSON	1.60824
				957	ENTPD5	0.365169		9436	NCR2	0.918846		26608	TBL2	0.790345		84064	HDHD2	Unique		84790	TUBA1C	1.37977
				10013	HDAC6	0.724733		11218	DDX20	Unique		86	ACTL6A	0.795491		2335	FN1	4.30178		154743	FLJ31818	Unique
				6941	TCF19	Unique		58529	MYOZ1	Unique		26353	HSPB8	1.7085		646509	LOC646509	Unique		8671	SLC4A4	0.535537
				114926	C8orf40	Unique		51667	NUB1	Unique		55215	FANCI	Unique		124912	SPACA3	Unique		9326	ZNHIT3	1.34352
				4830	NME1	2.18558		23479	ISCU	Unique		999	CDH1	Unique		80195	C10orf57	Unique		7756	ZNF207	1.32432
				5886	RAD23A	1.41115		5125	PCSK5	1.20148		23480	SEC61G	0.814295		121273	C12orf54	Unique		90233	ZNF551	Unique
				2819	GPD1	0.318061		11074	TRIM31	1.49508		3376	IARS	Unique		6450	SH3BGR	0.641525		55127	HEATR1	Unique
				6555	SLC10A2	0.349524		23589	CARHSP1	Unique		79783	C7orf10	1.10348		57594	HOMEZ	Unique		55299	BXDC2	1.27456
				87769	RP11-151A6.2	Unique		123803	NTAN1	1.41282		1278	COL1A2	3.6734		83741	TFAP2D	Unique		836	CASP3	1.45133
				7004	TEAD4	1.61213		1233	CCR4	1.07902		4332	MNDA	Unique		140731	ANKRD60	Unique		56672	C11orf17	Unique
				7468	WHSC1	Unique		4499	MT1M	0.0736121		10019	SH2B3	1.11066		3743	KCNA7	Unique		645139	LOC645139	1.44806
				2805	GOT1	0.525381		4994	OR3A1	Unique		3308	HSPA4	Unique		171169	SPACA4	Unique		8767	RIPK2	1.18599
				8645	KCNK5	0.463021		3978	LIG1	1.65893		23788	MTCH2	Unique		54058	C21orf58	Unique		288	ANK3	0.750928
				84315	MON1A	Unique		81579	PLA2G12A	Unique		1281	COL3A1	1.48922		10841	FTCD	Unique		9812	KIAA0141	0.915381
				51201	ZDHHC2	Unique		10006	ABI1	Unique		80301	PLEKHO2	1.04314		64714	PDIA2	0.204801		23038	WDTC1	0.879755
				84058	WDR54	Unique		3792	KEL	0.889901		667	DST	Unique		388533	KRTDAP	Unique		4751	NEK2	1.2612
				348932	SLC6A18	Unique		1638	DCT	1.04679		3169	FOXA1	0.76819		79158	GNPTAB	Unique		84693	MCEE	Unique
				817	CAMK2D	Unique		8503	PIK3R3	1.27429		51154	MRTO4	Unique		1212	CLTB	1.5591		8573	CASK	Unique
				5104	SERPINA5	0.0454569		90321	ZNF766	Unique		81579	PLA2G12A	Unique		57714	KIAA1618	Unique		7321	UBE2D1	1.32623
				51312	SLC25A37	Unique		4752	NEK3	1.57338		6817	SULT1A1	1.09561		3293	HSD17B3	0.723016		146198	ZFP90	Unique
				64922	LRRC19	0.299847		4143	MAT1A	0.641465		51696	HECA	1.11332		284185	C17orf55	Unique		8677	STX10	1.20436
				9547	CXCL14	Unique		23157	SEPT6	Unique		56649	TMPRSS4	1.15079		7621	ZNF70	Unique		121457	IKIP	Unique
				8671	SLC4A4	0.343826		6480	ST6GAL1	0.679087		6491	STIL	1.45343		151760	LOC151760	Unique		128218	TMEM125	Unique
				8448	DOC2A	1.49497		1813	DRD2	Unique		10284	SAP18	Unique		53632	PRKAG3	Unique		10042	HMG2L1	1.25017
				65980	BRD9	1.17603		51704	GPRC5B	1.4015		389136	VGLL3	Unique		79415	C17orf62	1.56069		64902	AGXT2	Unique
				8220	DGCR14	Unique		83876	MRO	Unique		1019	CDK4	1.17057		162514	TRPV3	Unique		8883	APPBP1	1.35919
				124842	TMEM132E	Unique		10613	ERLIN1	0.565468		10295	BCKDK	0.750452		135892	TRIM50	Unique		11266	DUSP12	1.35563
				7263	TST	0.359902		815	CAMK2A	Unique		81565	NDEL1	Unique		26509	FER1L3	3.11055		57403	RAB22A	1.23054
				23464	GCAT	0.668424		91734	IDI2	Unique		54438	GFOD1	1.11692		348807	CCDC37	Unique		23461	ABCA5	0.777752
				6447	SCG5	3.07375		60487	TRMT11	0.615835		29028	ATAD2	Unique		7639	ZNF85	0.63737		84324	SARNP	Unique
				64798	DEPDC6	0.439799		9717	SEC14L5	1.05109		2305	FOXM1	1.56876		8577	TMEFF1	1.37952		25829	TMEM184B	1.18054
				89849	ATG16L2	Unique		51384	WNT16	Unique		55706	TMEM48	0.846264		503542	SPRN	Unique		6628	SNRPB	1.54893
				1154	CISH	Unique		56134	PCDHAC2	Unique		51196	PLCE1	1.34768		126006	PCP2	Unique		84529	C15orf41	Unique
				7869	SEMA3B	0.519623		768096	HAR1A	Unique		54892	NCAPG2	1.26035		2568	GABRP	5.65126		8690	JRKL	1.25097
				79621	RNASEH2B	1.15372		79831	JMJD5	0.410725		7468	WHSC1	Unique		259234	DSCR10	Unique		7259	TSPYL1	0.922051
				115019	SLC26A9	Unique		2244	FGB	0.613688		2157	F8	0.451447		343	AQP8	0.188369		291	SLC25A4	0.885304
				8161	COIL	1.54997		8778	SIGLEC5	0.822228		6690	SPINK1	0.706971		115704	EVI5L	Unique		151194	FAM119A	Unique
				5361	PLXNA1	Unique		2867	FFAR2	0.955085		57194	ATP10A	Unique		257101	ZNF683	Unique		81839	VANGL1	Unique
				5927	JARID1A	Unique		79047	KCTD15	Unique		1123	CHN1	1.16975		57555	NLGN2	Unique		8099	CDK2AP1	1.36557
				5097	PCDH1	0.822573		4938	OAS1	1.61121		7049	TGFBR3	0.43266		2620	GAS2	0.433851		84058	WDR54	Unique
				115572	FAM46B	Unique		6890	TAP1	1.59727		4173	MCM4	1.45294		90113	LOC90113	Unique		2819	GPD1	0.615331
				93594	WDR67	1.43454		29948	OSGIN1	1.60595		79852	ABHD9	Unique		205147	FAM123C	Unique		5985	RFC5	1.40586
				10226	M6PRBP1	1.61875		23546	SYNGR4	1.04893		10072	DPP3	Unique		83935	TMEM133	Unique		64922	LRRC19	0.638486
				124583	CANT1	Unique		55008	HERC6	1.82987		56992	KIF15	1.31195		2717	GLA	1.50463		22838	RNF44	1.29297
				5558	PRIM2	Unique		83452	RAB33B	0.358129		23518	R3HDM1	Unique		79798	ARMC5	Unique		80821	DDHD1	Unique
				5588	PRKCQ	0.661754		79839	CCDC102B	1.51444		54	ACP5	1.17368		541468	C1orf190	Unique		94097	SFXN5	Unique
				2717	GLA	1.46381		4848	CNOT2	1.1025		5433	POLR2D	0.900774		64593	RBMY3AP	Unique		360023	ZBTB41	Unique
				8574	AKR7A2	0.653025		5774	PTPN3	0.518538		55718	POLR3E	0.928857		84858	ZNF503	Unique		684959	SNORA25	1.32078
				19	ABCA1	2.73057		23347	SMCHD1	Unique		3866	KRT15	1.05255		4992	OR1F1	0.661371		254013	C12orf72	Unique
				54962	TIPIN	1.37614		9990	SLC12A6	Unique		5603	MAPK13	1.35902		440073	IQSEC3	Unique		10623	POLR3C	1.34036
				4683	NBN	1.80995		10776	ARPP-19	1.21928		115353	LRRC42	1.09653		170689	ADAMTS15	Unique		126375	ZNF792	Unique
				79814	AGMAT	Unique		4842	NOS1	Unique		7126	TNFAIP1	0.905705		114131	UCN3	Unique		3140	MR1	1.26513
				54465	ETAA1	1.61675		80736	SLC44A4	Unique		3953	LEPR	1.42084		353219	KAAG1	Unique		27071	DAPP1	Unique
				27429	HTRA2	1.3991		1562	CYP2C18	0.498274		9846	GAB2	1.30016		57144	PAK7	0.793731		55236	UBA6	Unique
				54494	C11orf71	Unique		8622	PDE8B	Unique		55695	NSUN5	1.14677		7941	PLA2G7	2.39113		22916	NCBP2	1.35138
				55366	LGR4	Unique		51184	ATPBD1C	0.593399		9839	ZEB2	0.691038		83723	FAM57B	Unique		6609	SMPD1	0.866143
				10681	GNB5	0.725251		23483	TGDS	0.571193		10460	TACC3	1.1547		8756	ADAM7	0.819076		8625	RFXANK	1.31357
				55135	WDR79	1.30294		2651	GCNT2	Unique		79581	GPR172A	1.43774		254428	SLC41A1	Unique		26268	FBXO9	Unique
				221955	DAGLB	Unique		28677	TRAV9-2	1.13993		8100	IFT88	0.834291		5436	POLR2G	1.31008		84681	HINT2	Unique
				51659	GINS2	2.48691		51196	PLCE1	1.34768		5590	PRKCZ	0.91936		124404	SEPT12	Unique		221061	C10orf38	0.700479
				85012	TCEAL3	Unique		6016	RIT1	Unique		9554	SEC22B	0.833674		126248	WDR88	Unique		340533	KIAA2022	Unique
				5860	QDPR	0.420013		9778	KIAA0232	Unique		1408	CRY2	1.1543		5073	PARN	1.32585		359	AQP2	Unique
				1663	DDX11	Unique		94122	SYTL5	Unique		4616	GADD45B	0.637654		94032	CAMK2N2	Unique		79913	ACTR5	1.14815
				51192	CKLF	Unique		81608	FIP1L1	Unique		5532	PPP3CB	1.06305		136227	EMID2	Unique		9031	BAZ1B	1.44551
				60626	RIC8A	1.29793		3437	IFIT3	1.75449		9052	GPRC5A	0.924379		730112	LOC730112	Unique		55729	ATF7IP	1.2924
				79019	CENPM	1.70436		54842	FLJ20160	Unique		9319	TRIP13	1.49951		4925	NUCB2	0.400382		9448	MAP4K4	Unique
				54974	THG1L	1.54843		22849	CPEB3	Unique		7318	UBA7	1.38993		83983	TSSK6	Unique		51427	ZNF107	Unique
				259173	ALS2CL	Unique		11212	PROSC	0.508843		55630	SLC39A4	Unique		388588	LOC388588	Unique		8379	MAD1L1	1.55704
				26136	TES	2.22544		3690	ITGB3	Unique		27286	SRPX2	1.11587		340348	TSPAN33	Unique		63920	LOC63920	1.46866
				51535	PPHLN1	Unique		602	BCL3	0.718584		23294	ANKS1A	0.81372		4815	NINJ2	1.78138		6844	VAMP2	0.809591
				670	BPHL	0.437967		63904	DUSP21	Unique		2648	GCN5L2	1.43657		9055	PRC1	2.27834		59335	PRDM12	0.745348
				29080	CCDC59	Unique		57126	CD177	0.842379		1728	NQO1	2.69548		11130	ZWINT	2.42374		79882	ZC3H14	0.931325
				10970	CKAP4	1.76962		5005	ORM2	0.443167		140885	SIRPA	0.857356		282809	WDR51B	Unique		79442	LRRC2	Unique
				54919	HEATR2	Unique		114299	PALM2	Unique		2701	GJA4	0.867988		100132369	LOC100132369	Unique		90332	EXOC3L2	Unique
				6001	RGS10	2.65654		378938	MALAT1	Unique		79733	E2F8	1.61276		728743	LOC728743	Unique		6772	STAT1	1.59579
				113230	LOC113230	Unique		9686	VGLL4	1.42738		7305	TYROBP	1.62549		5081	PAX7	0.795011		339665	SLC35E4	Unique
				26502	NARF	2.55207		4603	MYBL1	Unique		5877	RABIF	1.16835		100128843	LOC100128843	Unique		254225	RNF169	Unique
				30	ACAA1	0.356961		55214	LEPREL1	Unique		4763	NF1	Unique		220108	FAM124A	Unique		961	CD47	Unique
				9990	SLC12A6	Unique		51108	METTL9	Unique		1462	VCAN	2.25196		100129668	MICA	1.70217		90522	YIF1B	Unique
				9903	KLHL21	0.667537		8515	ITGA10	Unique		10196	PRMT3	Unique		222826	C6orf146	Unique		26750	RPS6KC1	1.26068
				55100	WDR70	1.68269		283578	TMED8	Unique		10067	SCAMP3	1.42339		285126	DNAJC5G	Unique		53827	FXYD5	Unique
				401884	MGC57346	Unique		51450	PRRX2	0.936162		80704	SLC19A3	Unique		813	CALU	1.51775		6456	SH3GL2	0.661632
				1647	GADD45A	0.495035		115426	UHRF2	Unique		10223	GPA33	Unique		164127	C1orf65	Unique		138046	RALYL	0.560122
				23562	CLDN14	0.611848		26212	OR2B6	0.961754		54480	CSGlcA-T	Unique		128497	C20orf165	Unique		4915	NTRK2	Unique
				51388	NIP7	Unique		56920	SEMA3G	1.36391		10653	SPINT2	1.7287		442721	LMOD2	Unique		116842	LEAP2	Unique
				28991	COMMD5	Unique		55174	INTS10	Unique		9896	FIG4	1.21237		83854	ANGPTL6	Unique		24145	PANX1	1.38636
				11214	AKAP13	Unique		64800	EFCAB6	Unique		84823	LMNB2	1.1075		400569	MED11	Unique		4841	NONO	1.34058
				27329	ANGPTL3	0.189427		64399	HHIP	Unique		7356	SCGB1A1	Unique		2864	FFAR1	Unique		9134	CCNE2	1.24919
				91687	CENPL	Unique		6913	TBX15	Unique		3382	ICA1	1.09045		203068	TUBB	1.51606		30	ACAA1	0.801556
				5095	PCCA	0.351728		7525	YES1	0.676273		2118	ETV4	Unique		85300	ATCAY	Unique		22948	CCT5	Unique
				440145	RP11-11C5.2	Unique		114786	XKR4	Unique		2762	GMDS	0.743217		123591	C15orf27	Unique		57655	GRAMD1A	Unique
				4311	MME	0.124344		304	ANXA2P2	1.28018		23594	ORC6L	1.66166		57540	PTCHD2	Unique		80157	FLJ21511	0.709863
				53828	FXYD4	Unique		10243	GPHN	Unique		6748	SSR4	0.805976		57595	PDZD4	Unique		100132178	LOC100132178	Unique
				80233	C17orf70	Unique		7532	YWHAG	Unique		7102	TSPAN7	0.556524		94241	TP53INP1	Unique		79888	AYTL2	1.64396
				55586	MIOX	Unique		6843	VAMP1	1.38053		25878	MXRA5	Unique		729397	LOC729397	Unique		22908	SACM1L	0.865304
				5832	ALDH18A1	Unique		3162	HMOX1	0.517605		1798	DPAGT1	0.715473		157285	PRAGMIN	Unique		908	CCT6A	1.59566
				10435	CDC42EP2	0.911383		9060	PAPSS2	0.419352		9732	DOCK4	0.770222		57462	KIAA1161	Unique		121260	SLC15A4	Unique
				120227	CYP2R1	Unique		5134	PDCD2	1.20481		27044	SND1	Unique		117	ADCYAP1R1	0.771909		80148	PQLC1	0.874162
				11335	CBX3	2.80364		57569	ARHGAP20	Unique		11116	FGFR1OP	Unique		199720	GGN	Unique		2882	GPX7	1.40297
				27348	TOR1B	1.64106		9814	SFI1	1.22641		28977	MRPL42	Unique		9038	TAAR5	0.724658		55181	C17orf71	1.35186
				27034	ACAD8	0.566076		11149	BVES	Unique		79154	MGC4172	1.30164		92344	SCYL1BP1	Unique		56133	PCDHB2	Unique
				84418	C5orf32	Unique		6368	CCL23	0.670043		10040	TOM1L1	0.717024		5216	PFN1	1.40666		64943	NT5DC2	1.52709
				2180	ACSL1	0.497818		64388	GREM2	Unique		55450	CAMK2N1	Unique		79801	SHCBP1	1.81331		9215	LARGE	0.881405
				138046	RALYL	0.136493		3373	HYAL1	0.705269		7070	THY1	1.90659		140893	C20orf151	Unique		22837	COBLL1	0.807881
				56474	CTPS2	Unique		2920	CXCL2	0.383834		1674	DES	Unique		163154	MGC24975	Unique		79833	GEMIN6	1.31937
				56259	CTNNBL1	1.14702		6100	RP9	Unique		1020	CDK5	1.3253		1837	DTNA	Unique		79850	FAM57A	1.35938
				549	AUH	0.476258		79364	ZXDC	Unique		29953	TRHDE	0.840468		388284	LOC388284	Unique		1945	EFNA4	1.75133
				56915	EXOSC5	1.46726		9053	MAP7	0.647149		6563	SLC14A1	1.08498		83450	LRRC48	0.757836		3987	LIMS1	1.09031
				55203	LGI2	0.775019		8880	FUBP1	1.22317		2806	GOT2	Unique		1786	DNMT1	1.87613		8835	SOCS2	0.569078
				8621	CDC2L5	1.49364		51348	KLRF1	0.785239		2202	EFEMP1	2.71607		645191	hCG_2040376	Unique		7852	CXCR4	2.1942
				148156	ZNF558	Unique		10106	CTDSP2	0.791553		6441	SFTPD	Unique		10715	LASS1	Unique		51020	HDDC2	0.933352
				1634	DCN	0.268728		220164	DOK6	Unique		6696	SPP1	3.9689		93624	MGC21874	Unique		115362	GBP5	Unique
				84930	MASTL	Unique		55663	ZNF446	Unique		54861	SNRK	Unique		100132903	LOC100132903	Unique		125206	SLC5A10	Unique
				81603	TRIM8	Unique		10585	POMT1	1.32225		6745	SSR1	0.598749		2849	GPR26	Unique		2305	FOXM1	1.52744
				23076	RRP1B	1.53359		369	ARAF	0.801289		51204	CCDC44	0.792203		92369	SPSB4	Unique		23450	SF3B3	1.321
				1892	ECHS1	0.400547		4342	MOS	0.959238		5496	PPM1G	1.07697		4625	MYH7	0.666384		10174	SORBS3	0.837157
				2961	GTF2E2	1.73533		56950	SMYD2	1.49888		54915	YTHDF1	1.05605		162540	IMP5	Unique		10497	UNC13B	0.717156
				116832	RPL39L	1.78565		388753	C1orf31	Unique		9735	KNTC1	1.79696		84446	BRSK1	Unique		55020	FLJ20699	0.806015
				23030	JMJD2B	1.41938		57817	HAMP	0.191868		3728	JUP	1.218		85478	CCDC65	Unique		55738	ARFGAP1	Unique
				8379	MAD1L1	2.16316		83658	DYNLRB1	1.34978		1311	COMP	1.24301		206412	C6orf163	Unique		7203	CCT3	1.64993
				29844	TFPT	1.5112		80013	C10orf97	Unique		1346	COX7A1	1.22001		285311	C3orf56	Unique		23613	ZMYND8	1.33734
				2880	GPX5	0.775004		9695	EDEM1	0.505262		9391	CIAO1	Unique		58491	ZNF71	Unique		8821	INPP4B	1.46018
				64393	ZMAT3	Unique		92960	PEX11G	Unique		4692	NDN	1.13646		219770	GJD4	Unique		56922	MCCC1	0.855426
				23731	C9orf5	Unique		55000	TUG1	Unique		55732	C1orf112	1.32182		221935	SDK1	Unique		57570	TRMT5	Unique
				55503	TRPV6	0.737205		2147	F2	0.716456		627	BDNF	Unique		140856	C20orf79	Unique		84792	MGC12966	Unique
				57103	C12orf5	1.71795		22876	INPP5F	Unique		23228	PLCL2	Unique		200312	RNF215	Unique		3837	KPNB1	1.35248
				151188	ARL6IP6	Unique		64769	C1orf149	Unique		813	CALU	0.908376		117166	WFIKKN1	Unique		57447	NDRG2	0.738091
				4137	MAPT	Unique		79703	C11orf80	1.19855		7994	MYST3	Unique		126075	LOC126075	Unique		146857	SLFN13	Unique
				27299	ADAMDEC1	1.9558		122509	FAM14B	Unique		113878	DTX2	Unique		163175	LGI4	Unique		5716	PSMD10	Unique
				84619	ZGPAT	0.526437		9370	ADIPOQ	0.904968		51090	PLLP	1.2299		6286	S100P	11.6491		10576	CCT2	1.5806
				3071	NCKAP1L	1.63828		100131613	LOC100131613	Unique		1301	COL11A1	Unique		94031	HTRA3	Unique		55283	MCOLN3	Unique
				7518	XRCC4	1.5215		9584	RBM39	1.22165		23414	ZFPM2	0.920636		219793	C10orf27	Unique		54962	TIPIN	1.22187
				11240	PADI2	Unique		4696	NDUFA3	1.21037		51053	GMNN	2.29738		220296	HEPACAM	Unique		1846	DUSP4	1.31216
				10450	PPIE	1.35726		11033	CENTA1	Unique		56521	DNAJC12	Unique		56246	MRAP	Unique		6632	SNRPD1	1.35179
				891	CCNB1	Unique		3284	HSD3B2	Unique		1174	AP1S1	1.14812		100133142	LOC100133142	Unique		84959	STS-1	Unique
				80196	RNF34	1.41737		83931	STK40	Unique		2677	GGCX	Unique		10848	PPP1R13L	1.59029		275	AMT	0.76132
				124944	C17orf49	Unique		337	APOA4	0.42499		23065	KIAA0090	Unique		140902	R3HDML	Unique		6223	RPS19	1.37241
				9520	NPEPPS	1.50452		23205	ACSBG1	Unique		51614	ERGIC3	1.15615		3042	HBM	Unique		49856	WDR8	Unique
				9212	AURKB	1.82264		644714	LOC644714	Unique		58477	SRPRB	Unique		9631	NUP155	1.53468		4067	LYN	1.22316
				51321	AMZ2	1.6615		30835	CD209	Unique		25788	RAD54B	1.49606		140456	ASB11	Unique		11004	KIF2C	1.39617
				1007	CDH9	0.635984		159090	FAM122B	Unique		23225	NUP210	1.19662		157753	TMEM74	Unique		51084	CRYL1	0.79187
				9735	KNTC1	1.84123		27156	RTDR1	Unique		6599	SMARCC1	1.17063		5032	P2RY11	0.724324		51201	ZDHHC2	Unique
				9790	BMS1	1.29536		25777	UNC84B	0.841729		1389	CREBL2	0.78077		27152	INTU	Unique		84647	PLA2G12B	Unique
				25880	TMEM186	1.23498		64787	EPS8L2	Unique		6768	ST14	1.19091		57622	LRFN1	Unique		4869	NPM1	1.50259
				5064	PALM	0.525864		432	ASGR1	0.643587		6509	SLC1A4	0.824769		162387	FLJ35773	Unique		84830	C6orf105	Unique
				7369	UMOD	0.00461218		55323	LARP6	Unique		6729	SRP54	0.692256		84174	SLA2	Unique		55093	C8orf32	1.45682
				2237	FEN1	1.61294		116362	RBP7	Unique		1528	CYB5A	0.701194		342357	ZKSCAN2	Unique		23224	SYNE2	Unique
				57161	PELI2	0.566916		93650	ACPT	Unique		1894	ECT2	Unique		148046	C19orf23	Unique		3625	INHBB	1.92033
				5745	PTHR1	0.157341		145270	PRIMA1	Unique		55323	LARP6	Unique		100131213	NCRNA00245	Unique		10134	BCAP31	1.43383
				842	CASP9	0.776305		51094	ADIPOR1	1.14746		28232	SLCO3A1	1.4267		220001	VWCE	Unique		3661	IRF3	1.2875
				4869	NPM1	1.5318		463	ZFHX3	Unique		3628	INPP1	0.847034		51802	ACCN5	Unique		7188	TRAF5	1.29705
				24137	KIF4A	2.09763		140809	SRXN1	Unique		3251	HPRT1	Unique		728485	LOC728485	Unique		65057	ACD	1.29835
				51428	DDX41	1.90553		55699	IARS2	1.23055		4320	MMP11	1.24796		85509	MBD3L1	Unique		7936	RDBP	1.2277
				6649	SOD3	0.569299		7767	ZNF224	1.28725		79084	WDR77	0.962618		23180	RFTN1	2.21328		29089	UBE2T	Unique
				10457	GPNMB	3.06729		6672	SP100	1.1227		6897	TARS	0.654143		9997	SCO2	1.65302		55131	RBM28	1.3759
				7779	SLC30A1	Unique		119467	CLRN3	Unique		10635	RAD51AP1	1.81979		63950	DMRTA2	Unique		5692	PSMB4	1.45789
				54676	GTPBP2	Unique		55347	ABHD10	Unique		4204	MECP2	1.07483		79155	TNIP2	Unique		8087	FXR1	1.21893
				50	ACO2	0.704767		25758	C11orf41	Unique		55118	CRTAC1	1.1218		283150	FOXR1	Unique		10283	SDCCAG10	Unique
				3703	STT3A	2.1604		5081	PAX7	1.07104		2145	EZH1	Unique		65268	WNK2	Unique		339290	LOC339290	Unique
				5091	PC	0.359789		51447	IHPK2	Unique		10209	EIF1	1.26633		84070	C12orf25	Unique		5050	PAFAH1B3	1.61319
				81932	HDHD3	0.482672		3476	IGBP1	1.36668		25896	INTS7	0.862828		85026	C9orf37	Unique		79657	RPAP3	Unique
				3249	HPN	0.434306		6452	SH3BP2	0.908656		10905	MAN1A2	Unique		148811	PM20D1	Unique		368	ABCC6	0.851721
				740	MRPL49	0.775022		55966	AJAP1	1.1006		54839	LRRC49	1.11842		205717	KIAA2018	Unique		648390	LOC648390	Unique
				11073	TOPBP1	2.06446		6456	SH3GL2	1.02731		54463	FAM134B	0.416773		84101	USP44	Unique		10055	SAE1	Unique
				54930	C14orf94	1.36025		8766	RAB11A	1.14382		3683	ITGAL	Unique		10097	ACTR2	Unique		4321	MMP12	2.1194
				116254	C6orf72	Unique		7050	TGIF1	1.67557		6382	SDC1	1.09029		128876	FAM83C	Unique		11232	POLG2	1.25373
				83693	HSDL1	Unique		57597	BAHCC1	Unique		55750	AGK	1.19043		339855	KY	Unique		55094	GPATCH1	1.23584
				4059	BCAM	0.549054		133308	NHEDC2	Unique		10228	STX6	Unique		113	ADCY7	Unique		10059	DNM1L	1.35765
				124995	MRPL10	Unique		3949	LDLR	0.635496		79152	FA2H	Unique		84665	MYPN	Unique		374864	C18orf34	Unique
				219	ALDH1B1	0.585151		80003	PCNXL2	Unique		5351	PLOD1	0.906515		644997	C1orf200	Unique		8882	ZNF259	1.22706
				83541	FAM110A	Unique		51633	OTUD6B	Unique		54953	C1orf27	Unique		100128198	LOC100128198	Unique		92070	MGC21675	Unique
				2528	FUT6	0.40448		2752	GLUL	1.6933		3394	IRF8	Unique		162333	MARCH10	Unique		11073	TOPBP1	1.40267
				56005	C19orf10	1.65881		7783	ZP2	Unique		54538	ROBO4	Unique		347365	ITIH5L	Unique		7752	ZNF200	1.21056
				582	BBS1	Unique		26247	OR2L1P	Unique		64784	CRTC3	1.05672		7391	USF1	Unique		100133116	LOC100133116	Unique
				100133116	LOC100133116	Unique		374977	C1orf175	0.946348		7705	ZNF146	Unique		728288	LOC728288	Unique		9555	H2AFY	1.3241
				259266	ASPM	Unique		57030	SLC17A7	Unique		8573	CASK	Unique		9521	EEF1E1	1.43922		3070	HELLS	Unique
				22977	AKR7A3	0.296716		79075	DCC1	1.54819		9276	COPB2	0.732407		29989	OBP2B	Unique		84064	HDHD2	Unique
				10436	EMG1	1.61086		11128	POLR3A	Unique		1524	CX3CR1	Unique		114043	C21orf90	Unique		8622	PDE8B	Unique
				1453	CSNK1D	1.87697		51380	CSAD	0.525628		4223	MEOX2	1.15201		84915	C12orf34	Unique		5588	PRKCQ	0.769204
				5585	PKN1	2.01824		3557	IL1RN	0.690897		241	ALOX5AP	1.28393		284451	C19orf19	Unique		79710	MORC4	1.27829
				10261	IGSF6	1.96206		114823	LENG8	Unique		64087	MCCC2	0.650647		9928	KIF14	1.73529		54662	TBC1D13	0.829461
				23151	DIP	2.12387		51246	SCOTIN	Unique		64759	TNS3	1.07944		160728	SLC5A8	Unique		257629	ANKS4B	Unique
				4176	MCM7	2.04035		2266	FGG	0.689093		6447	SCG5	Unique		283902	LOC283902	Unique		63979	FIGNL1	Unique
				93323	NY-SAR-48	Unique		6605	SMARCE1	Unique		10105	PPIF	0.726713		286527	MGC39900	1.4577		84722	PSRC1	1.27406
				55013	CCDC109B	3.87814		8615	USO1	0.599026		28971	C11orf67	Unique		149069	DCDC2B	Unique		9123	SLC16A3	2.21134
				92092	ZC3HAV1L	Unique		29949	IL19	Unique		79618	HMBOX1	0.892561		126147	LOC126147	Unique		6338	SCNN1B	0.513227
				2070	EYA4	0.784805		27086	FOXP1	Unique		4162	MCAM	1.54372		1890	ECGF1	1.64233		7837	PXDN	1.7768
				54107	POLE3	1.99115		22950	SLC4A1AP	Unique		79866	C13orf34	1.28111		7780	SLC30A2	Unique		10435	CDC42EP2	0.820761
				2949	GSTM5	0.69642		10867	TSPAN9	0.796199		1111	CHEK1	1.28374		10858	CYP46A1	0.56653		3816	KLK1	0.455473
				85363	TRIM5	Unique		10919	EHMT2	1.28396		3964	LGALS8	1.16357		124930	ANKRD13B	Unique		27173	SLC39A1	1.48251
				27283	TINAG	Unique		3849	KRT2	1.08936		55165	CEP55	1.40774		22869	ZNF510	0.715475		80714	PBX4	Unique
				203197	C9orf91	1.41034		11122	PTPRT	Unique		9737	GPRASP1	1.09194		133558	FLJ40243	Unique		10801	SEPT9	1.24314
				23268	DNMBP	0.658746		6633	SNRPD2	1.33163		361	AQP4	Unique		196385	DNAH10	Unique		3758	KCNJ1	0.492436
				79415	C17orf62	2.4216		10736	SIX2	Unique		1540	CYLD	Unique		9626	GUCA1C	Unique		7553	ZNF7	1.24612
				390998	LOC390998	1.17666		311	ANXA11	1.30858		8774	NAPG	Unique		5920	RARRES3	2.35422		7827	NPHS2	0.487114
				883	CCBL1	0.733485		3240	HP	0.587195		2161	F12	Unique		125875	CLDND2	Unique		4830	NME1	1.96889
				11097	NUPL2	1.42815		7101	NR2E1	1.08977		64236	PDLIM2	Unique		596	BCL2	0.825252		146712	B3GNTL1	1.27284
				79169	C1orf35	1.36949		100129014	LOC100129014	Unique		2192	FBLN1	1.26732		441005	LOC441005	Unique		8731	RNMT	1.13741
				2802	GOLGA3	Unique		1015	CDH17	Unique		27102	EIF2AK1	1.08531		2837	UTS2R	Unique		154661	RUNDC3B	0.894737
				3910	LAMA4	2.05748		59353	TMEM35	1.0555		8507	ENC1	Unique		26246	OR2L2	Unique		30001	ERO1L	Unique
				126731	C1orf96	Unique		377677	CA13	Unique		990	CDC6	1.21814		1950	EGF	0.256131		55737	VPS35	Unique
				374443	LOC374443	Unique		25895	FAM119B	0.819155		23161	SNX13	Unique		254263	CNIH2	Unique		219990	PLAC1L	Unique
				7070	THY1	0.43796		9583	ENTPD4	Unique		306	ANXA3	Unique		163259	DENND2C	Unique		994	CDC25B	1.31855
				84243	ZDHHC18	1.23833		84649	DGAT2	Unique		57415	C3orf14	Unique		245806	VGLL2	Unique		4118	MAL	0.550911
				140901	STK35	Unique		60468	BACH2	Unique		55785	FGD6	Unique		94097	SFXN5	Unique		7690	ZNF131	1.31554
				671	BPI	0.464136		4669	NAGLU	0.763532		9805	SCRN1	1.73135		144100	PLEKHA7	Unique		80745	THUMPD2	1.17947
				9582	APOBEC3B	1.83906		401081	FLJ22763	Unique		23463	ICMT	0.933521		146664	MGAT5B	Unique		9963	SLC23A1	Unique
				9130	FAM50A	1.53648		7936	RDBP	1.58557		4176	MCM7	1.52294		84787	SUV420H2	Unique		10915	TCERG1	1.53462
				80339	PNPLA3	Unique		117245	HRASLS5	Unique		64856	VWA1	Unique		50604	IL20	Unique		113220	KIF12	Unique
				8805	TRIM24	1.77861		55920	RCC2	Unique		51678	MPP6	1.11707		151393	FAM82A	Unique		51633	OTUD6B	Unique
				25840	METTL7A	0.554515		483	ATP1B3	1.59893		9054	NFS1	Unique		387496	RASL11A	Unique		131118	DNAJC19	Unique
				3790	KCNS3	1.81855		92304	SCGB3A1	Unique		8515	ITGA10	Unique		23029	RBM34	1.30532		3161	HMMR	1.585
				57134	MAN1C1	0.260862		23245	ASTN2	1.15762		4118	MAL	Unique		735301	SNHG9	Unique		9653	HS2ST1	1.37608
				10227	TETRAN	1.92206		3159	HMGA1	1.18837		5050	PAFAH1B3	1.17817		58527	C6orf115	Unique		340547	VSIG1	Unique
				84273	C4orf14	Unique		414301	DDI1	Unique		4482	MSRA	0.592066		100128325	LOC100128325	Unique		7979	SHFM1	1.55092
				56892	C8orf4	0.370602		2912	GRM2	Unique		79913	ACTR5	1.19148		55670	PEX26	Unique		7559	ZNF12	Unique
				51571	FAM49B	1.40251		4916	NTRK3	Unique		11188	NISCH	1.47734		140699	C20orf132	Unique		6446	SGK	0.603613
				79849	PDZD3	Unique		2702	GJA5	Unique		839	CASP6	0.676417		222234	MGC35361	Unique		58529	MYOZ1	0.814885
				4650	MYO9B	1.3932		10549	PRDX4	0.590435		1371	CPOX	0.608149		100129175	LOC100129175	Unique		54557	SGTB	Unique
				54209	TREM2	2.37714		23767	FLRT3	Unique		4056	LTC4S	Unique		55897	MESP1	Unique		2039	EPB49	0.929895
				79890	RIN3	1.59814		728196	LOC728196	Unique		2861	GPR37	0.413381		27443	CECR2	Unique		10765	JARID1B	1.47798
				22941	SHANK2	Unique		5918	RARRES1	1.66332		908	CCT6A	Unique		80243	DEPDC2	Unique		283514	LOC283514	Unique
				79158	GNPTAB	Unique		100130349	LOC100130349	Unique		84193	SETD3	Unique		140730	RIMS4	Unique		2821	GPI	1.81885
				9960	USP3	1.60334		3572	IL6ST	0.495645		10462	CLEC10A	1.09937		144124	OR10A5	Unique		83693	HSDL1	Unique
				8504	PEX3	0.892869		57818	G6PC2	Unique		10643	IGF2BP3	2.3896		100130426	LOC100130426	Unique		131870	NUDT16	Unique
				57215	THAP11	1.41048		79970	ZNF767	1.43686		23493	HEY2	Unique		100129592	LOC100129592	Unique		27347	STK39	1.87369
				1285	COL4A3	0.458318		344148	NAP5	Unique		10631	POSTN	Unique		150209	AIFM3	Unique		10917	BTNL3	0.723181
				2057	EPOR	0.788273		51526	C20orf111	1.41746		6532	SLC6A4	Unique		169714	QSOX2	Unique		9625	AATK	0.722945
				3795	KHK	0.325185		9557	CHD1L	Unique		2188	FANCF	Unique		79612	NARG1L	Unique		79866	C13orf34	1.20939
				91574	C12orf65	Unique		79845	RNF122	Unique		2167	FABP4	3.73723		205860	FLJ25801	Unique		8906	AP1G2	1.27291
				64429	ZDHHC6	0.729316		90134	KCNH7	Unique		26574	AATF	1.16369		100126784	LOC100126784	Unique		35	ACADS	0.78557
				79077	XTP3TPA	1.27127		55252	ASXL2	Unique		10282	BET1	0.715816		2691	GHRH	0.619753		149483	CCDC17	Unique
				1477	CSTF1	1.39161		55815	TSNAXIP1	0.846893		8892	EIF2B2	1.07627		79778	MICALL2	1.9539		23491	CES3	Unique
				2305	FOXM1	1.6808		10385	BTN2A2	1.32278		5471	PPAT	0.908536		368	ABCC6	0.669997		10522	DEAF1	1.1998
				54819	ZCCHC10	Unique		55268	ECHDC2	0.73318		1469	CST1	1.37954		5283	PIGH	0.778038		6491	STIL	1.399
				8527	DGKD	1.31481		3452	IFNA21	0.877369		8345	HIST1H2BH	Unique		728179	LOC728179	Unique		3818	KLKB1	0.846199
				51004	COQ6	0.814176		10158	PDZK1IP1	Unique		9683	N4BP1	Unique		79660	PPP1R3B	Unique		3915	LAMC1	1.55728
				3291	HSD11B2	0.0749388		10397	NDRG1	2.0214		89795	NAV3	Unique		91074	ANKRD30A	Unique		1285	COL4A3	0.699893
				409	ARRB2	1.51534		1318	SLC31A2	0.59179		2063	NR2F6	0.918441		116519	APOA5	Unique		64284	RAB17	0.803786
				51634	RBMX2	1.29972		1361	CPB2	0.700695		8908	GYG2	0.53126		646548	LOC646548	Unique		8991	SELENBP1	0.48159
				143662	MUC15	Unique		433	ASGR2	0.760234		11076	TPPP	Unique		7167	TPI1	1.56317		29844	TFPT	1.20963
				146857	SLFN13	Unique		79645	EFCAB1	0.966966		3764	KCNJ8	0.714601		1472	CST4	1.48448		145837	LOC145837	Unique
				416	ARSF	0.515706		200185	KRTCAP2	Unique		9625	AATK	1.13897		119504	C10orf104	Unique		51690	LSM7	1.44893
				213	ALB	Unique		56833	SLAMF8	1.48924		2203	FBP1	0.688384		115825	WDFY2	Unique		170954	KIAA1949	Unique
				79956	ERMP1	Unique		9440	MED17	Unique		64174	DPEP2	1.2782		654429	LRTM2	Unique		140597	TCEAL2	0.537417
				5119	CHMP1A	1.21675		254295	PHYHD1	Unique		5427	POLE2	0.92343		9232	PTTG1	1.93614		55139	ANKZF1	1.18638
				5502	PPP1R1A	Unique		5425	POLD2	0.656114		50865	HEBP1	0.908483		139341	FUNDC1	Unique		3978	LIG1	1.48988
				79919	C2orf54	0.594268		1129	CHRM2	1.11973		79977	GRHL2	1.17723		200523	C2orf51	Unique		162427	FAM134C	1.26663
				79960	PHF17	Unique		22925	PLA2R1	Unique		79644	SRD5A3	Unique		440330	LOC440330	Unique		444	ASPH	1.28128
				79192	IRX1	Unique		27120	DKKL1	0.957359		4288	MKI67	1.47502		6001	RGS10	2.18462		641372	ACOT6	Unique
				9141	PDCD5	2.06937		285016	hCG_1990170	Unique		10053	AP1M2	1.48114		94030	LRRC4B	Unique		84930	MASTL	Unique
				6626	SNRPA	1.78001		80818	ZNF436	Unique		10403	NDC80	2.00489		150384	LOC150384	Unique		6513	SLC2A1	1.84534
				4363	ABCC1	1.87767		10540	DCTN2	1.33566		5279	PIGC	1.68989		388125	FAM148B	Unique		84450	ZNF512	Unique
				7827	NPHS2	0.0410321		27299	ADAMDEC1	2.14002		9693	RAPGEF2	0.866046		5480	PPIC	1.44995		57733	GBA3	Unique
				7371	UCK2	1.8542		26231	LRRC29	Unique		4643	MYO1E	0.850752		728883	LOC728883	Unique		9701	SAPS2	0.941712
				2553	GABPB2	1.5413		11012	KLK11	Unique		4215	MAP3K3	Unique		92610	TIFA	Unique		91523	FAM113B	Unique
				6567	SLC16A2	0.623502		51347	TAOK3	1.23713		112950	MED8	0.868132		163479	FNDC7	Unique		113179	ADAT3	Unique
				6752	SSTR2	0.76444		55554	KLK15	Unique		64175	LEPRE1	Unique		3977	LIFR	Unique		286827	TRIM59	Unique
				1409	CRYAA	0.187223		1473	CST5	0.921595		6526	SLC5A3	Unique		25913	POT1	1.30981		23215	BAT2D1	1.26422
				157285	PRAGMIN	Unique		2243	FGA	0.533109		10610	ST6GALNAC2	1.18479		219855	SLC37A2	Unique		83876	MRO	Unique
				64218	SEMA4A	Unique		4993	OR2C1	1.09534		9053	MAP7	0.647149		100129129	LOC100129129	Unique		4676	NAP1L4	Unique
				134430	WDR36	Unique		348801	LOC348801	Unique		5583	PRKCH	1.26897		256646	C15orf55	Unique		63928	CHP2	0.599698
				23710	GABARAPL1	0.570064		25819	CCRN4L	Unique		11099	PTPN21	Unique		173	AFM	0.838623		84981	MGC14376	0.510426
				6559	SLC12A3	0.224946		7069	THRSP	Unique		1999	ELF3	Unique		199857	ALG14	Unique		1288	COL4A6	0.818991
				23165	NUP205	1.77363		6362	CCL18	1.63952		79762	C1orf115	0.874771		64101	LRRC4	Unique		10806	SDCCAG8	Unique
				83697	SLC4A9	Unique		8439	NSMAF	Unique		712	C1QA	1.27995		283932	LOC283932	Unique		1314	COPA	1.32063
				57655	GRAMD1A	Unique		6315	ATXN8OS	1.05525		6777	STAT5B	Unique		3362	HTR6	Unique		90141	C14orf143	1.49021
				283232	TMEM80	0.809268		1360	CPB1	1.08547		29901	SAC3D1	1.13098		389199	LOC389199	Unique		54849	DEF8	Unique
				25911	RP11-529I10.4	Unique		25957	SFRS18	Unique		79001	VKORC1	0.671048		26206	SPAG8	0.812433		55100	WDR70	1.33478
				84987	C12orf62	Unique		5314	PKHD1	Unique		54674	LRRN3	0.92441		9730	VPRBP	Unique		7637	ZNF84	1.47321
				4001	LMNB1	2.22963		4647	MYO7A	0.903312		10791	VAMP5	1.21633		994	CDC25B	1.58178		23387	KIAA0999	0.915765
				7174	TPP2	Unique		7323	UBE2D3	0.582668		7167	TPI1	1.10358		10023	FRAT1	0.744585		8726	EED	1.24278
				3422	IDI1	0.57351		7006	TEC	0.879071		4800	NFYA	1.17214		54823	C1orf26	Unique		332	BIRC5	1.32724
				1370	CPN2	0.418989		54832	VPS13C	Unique		55843	ARHGAP15	1.2184		10112	KIF20A	1.76318		8667	EIF3H	1.20371
				7569	ZNF182	Unique		22863	KIAA0831	1.43008		80789	INTS5	0.91868		100130998	LOC100130998	Unique		3827	KNG1	0.53479
				482	ATP1B2	0.565293		200132	TCTEX1D1	Unique		81567	TXNDC5	0.837435		100128074	LOC100128074	Unique		762	CA4	0.361547
				1272	CNTN1	0.739051		25805	BAMBI	1.35224		2357	FPR1	0.554198		200765	TIGD1	Unique		83660	TLN2	0.797154
				6561	SLC13A1	0.17155		23348	DOCK9	1.11336		3202	HOXA5	1.33599		100132618	LOC100132618	Unique		5577	PRKAR2B	0.577772
				9056	SLC7A7	0.224568		55835	CENPJ	Unique		1875	E2F5	1.25907		64127	NOD2	1.57125		1616	DAXX	1.16054
				7270	TTF1	1.47951		84909	C9orf3	0.724607		55146	ZDHHC4	Unique		136319	MTPN	Unique		2553	GABPB2	1.19834
				4082	MARCKS	Unique		80201	HKDC1	Unique		6376	CX3CL1	1.1871		401551	WDR38	Unique		1871	E2F3	1.22178
				54532	USP53	Unique		51702	PADI3	0.844428		27010	TPK1	Unique		57019	CIAPIN1	1.3063		18	ABAT	0.622521
				152404	IGSF11	Unique		55507	GPRC5D	Unique		23636	NUP62	1.17986		9833	MELK	2.62566		203547	LOC203547	Unique
				90861	HN1L	1.5141		84102	SLC41A2	Unique		51131	PHF11	1.32473		389763	FLJ46321	Unique		2875	GPT	0.870715
				189	AGXT	0.497706		645191	hCG_2040376	Unique		6396	SEC13	Unique		100129965	LOC100129965	Unique		29097	CNIH4	Unique
				55930	MYO5C	0.658457		2572	GAD2	1.06668		1959	EGR2	0.551585		2785	GNG3	0.753853		8988	HSPB3	0.808462
				63922	CHTF18	Unique		64232	MS4A5	Unique		1478	CSTF2	1.11875		256643	CXorf23	Unique		7130	TNFAIP6	2.37367
				6387	CXCL12	0.38754		528	ATP6V1C1	Unique		10763	NES	Unique		389874	ZCCHC13	Unique		55788	LMBRD1	0.803142
				144193	AMDHD1	Unique		57819	LSM2	1.30979		94081	SFXN1	0.766244		200205	C1orf69	Unique		79668	PARP8	1.2338
				55201	MAP1S	1.64355		4676	NAP1L4	Unique		1263	PLK3	Unique		285095	LOC285095	Unique		3656	IRAK2	Unique
				56922	MCCC1	0.642608		90780	PYGO2	Unique		9209	LRRFIP2	Unique		65061	PFTK2	Unique		119392	C10orf78	Unique
				2071	ERCC3	1.32514		1917	EEF1A2	1.48921		54345	SOX18	1.08742		85379	CTA-221G9.4	Unique		8850	PCAF	0.749264
				63979	FIGNL1	Unique		9842	PLEKHM1	0.78824		9231	DLG5	1.65404		115948	MGC20983	Unique		7444	VRK2	1.168
				5880	RAC2	1.79125		26031	OSBPL3	1.73088		4869	NPM1	1.21692		146279	TEKT5	Unique		116092	DNTTIP1	Unique
				3418	IDH2	0.652938		22933	SIRT2	0.950177		80227	PAAF1	0.928075		254863	C17orf61	Unique		27042	C1orf107	1.34649
				1842	ECM2	0.492602		7316	UBC	1.44441		26234	FBXL5	0.794706		6284	S100A13	1.70063		145226	RDH12	Unique
				443	ASPA	0.292355		57125	PLXDC1	1.21919		5692	PSMB4	1.07876		131669	UROC1	Unique		8662	EIF3B	1.47112
				5264	PHYH	0.380946		5563	PRKAA2	Unique		81932	HDHD3	1.10951		100128511	LOC100128511	Unique		54936	ADPRHL2	Unique
				4594	MUT	0.599872		7227	TRPS1	Unique		60370	AVPI1	0.911304		170261	ZCCHC12	Unique		8577	TMEFF1	1.3094
				55957	LIN37	1.84474		55707	NECAP2	1.29546		2542	SLC37A4	0.743357		4277	MICB	1.99564		6253	RTN2	1.12139
				79728	PALB2	1.5359		83729	INHBE	0.293417		25975	EGFL6	Unique		100128392	LOC100128392	Unique		7534	YWHAZ	1.46405
				254428	SLC41A1	Unique		81669	CCNL2	Unique		26502	NARF	Unique		126123	C19orf41	Unique		8318	CDC45L	1.34969
				7021	TFAP2B	Unique		4185	ADAM11	Unique		8344	HIST1H2BE	1.06722		64599	PERQ1	Unique		3712	IVD	0.86921
				120071	GYLTL1B	Unique		27034	ACAD8	0.736283		8839	WISP2	1.09965		9413	C9orf61	0.66388		50485	SMARCAL1	1.27224
				8416	ANXA9	0.407994		9141	PDCD5	Unique		6631	SNRPC	1.2198		349667	RTN4RL2	Unique		23514	KIAA0146	1.14878
				3915	LAMC1	2.32547		92070	MGC21675	Unique		3607	FOXK2	Unique		286046	XKR6	Unique		347734	SLC35B2	Unique
				55743	CHFR	Unique		222487	GPR97	Unique		79143	LENG4	1.26785		162466	PHOSPHO1	Unique		221491	C6orf1	Unique
				26354	GNL3	1.85407		23085	ERC1	Unique		7846	TUBA1A	1.42166		202051	LOC202051	Unique		554235	LOC554235	Unique
				7321	UBE2D1	1.65904		23464	GCAT	0.858511		131578	LRRC15	Unique		254050	LRRC43	Unique		10920	COPS8	Unique
				56947	C2orf33	Unique		6439	SFTPB	Unique		3371	TNC	1.17601		26231	LRRC29	Unique		4683	NBN	1.34669
				51317	PHF21A	Unique		6051	RNPEP	1.54403		116832	RPL39L	0.93371		64761	PARP12	1.60297		23729	SHPK	0.928214
				196513	DCP1B	Unique		341640	FREM2	Unique		2268	FGR	0.841413		9520	NPEPPS	1.23252		4864	NPC1	1.57506
				79605	PGBD5	1.99293		80778	ZNF34	1.37978		22898	DENND3	1.05975		374946	C1orf187	Unique		9121	SLC16A5	0.710884
				10446	LRRN2	0.706166		123879	DCUN1D3	Unique		10235	RASGRP2	1.08652		92291	CAPN13	Unique		9365	KL	0.712683
				10906	TRAFD1	Unique		2731	GLDC	0.61362		5001	ORC5L	Unique		112616	CMTM7	Unique		79632	C6orf60	0.703109
				3158	HMGCS2	0.17229		1755	DMBT1	0.881543		8906	AP1G2	Unique		3467	IFNW1	0.807098		8996	NOL3	1.50461

## Sheet: SAM1
Colon				Kidney				Liver				Lung				Pancreas				All
Entrez ID	Symbol	FC		Entrez ID	Symbol	FC		Entrez ID	Symbol	FC		Entrez ID	Symbol	FC		Entrez ID	Symbol	FC		Entrez ID	Symbol	FC
343	AQP8	0.124254		7369	UMOD	0.00461218		10537	UBD	15.7232		11170	FAM107A	0.140485		23213	SULF1	7.02842		53405	CLIC5	0.356376
57126	CD177	0.229619		3827	KNG1	0.0122817		4018	LPA	0.115467		2167	FABP4	0.0446192		2335	FN1	4.30178		11170	FAM107A	0.420303
9429	ABCG2	0.208461		793	CALB1	0.0119448		2220	FCN2	0.0697152		177	AGER	0.102308		1300	COL10A1	9.93059		4499	MT1M	0.193645
5145	PDE6A	0.542669		6557	SLC12A1	0.0103655		353189	SLCO4C1	0.258889		6696	SPP1	26.4125		7058	THBS2	5.9983		4495	MT1G	0.23692
25907	TMEM158	2.66577		138046	RALYL	0.136493		5858	PZP	0.179275		7123	CLEC3B	0.0688149		50507	NOX4	5.14786		7123	CLEC3B	0.303097
1001	CDH3	2.48569		7512	XPNPEP2	0.0833937		10332	CLEC4M	0.219509		1910	EDNRB	0.166115		25878	MXRA5	3.66105		762	CA4	0.361547
54997	TESC	2.46856		3758	KCNJ1	0.0409631		3781	KCNN2	0.166316		762	CA4	0.21415		6286	S100P	11.6491		7102	TSPAN7	0.382618
7045	TGFBI	2.53358		6569	SLC34A1	0.0905479		3483	IGFALS	0.388463		1003	CDH5	0.142841		1290	COL5A2	5.60616		3486	IGFBP3	2.95782
80157	FLJ21511	0.359582		1733	DIO1	0.0378577		83483	PLVAP	3.15374		10351	ABCA8	0.11499		9052	GPRC5A	5.7613		4494	MT1F	0.39555
994	CDC25B	2.11715		7827	NPHS2	0.0410321		9920	KBTBD11	0.414138		2294	FOXF1	0.18796		26509	FER1L3	3.11055		4830	NME1	1.96889
28231	SLCO4A1	2.48339		55	ACPP	0.193672		1282	COL4A1	2.97025		9079	LDB2	0.161969		1289	COL5A1	5.00346		10351	ABCA8	0.288458
114876	OSBPL1A	0.461404		5104	SERPINA5	0.0454569		3108	HLA-DMA	4.84397		8547	FCN3	0.0525158		26872	STEAP1	3.26352		29127	RACGAP1	2.45463
1278	COL1A2	2.41223		2168	FABP1	0.0482942		3105	HLA-A	1.98356		2869	GRK5	0.353777		3693	ITGB5	2.33706		7045	TGFBI	2.33576
766	CA7	0.393984		3242	HPD	0.0512411		3556	IL1RAP	0.211709		53405	CLIC5	0.213389		3914	LAMB3	6.19568		26502	NARF	1.73842
8507	ENC1	1.83809		1950	EGF	0.03643		8547	FCN3	0.107069		58494	JAM2	0.313093		1278	COL1A2	4.69539		7076	TIMP1	2.43071
8140	SLC7A5	2.79435		4495	MT1G	0.0413573		79831	JMJD5	0.410725		7134	TNNC1	0.128681		10406	WFDC2	4.25631		177	AGER	0.486512
8553	BHLHB2	1.93839		173	AFM	0.151523		360	AQP3	0.364231		2277	FIGF	0.206334		3486	IGFBP3	4.61964		6241	RRM2	2.87071
4316	MMP7	3.34859		229	ALDOB	0.013245		10216	PRG4	0.15447		2824	GPM6B	0.320155		347902	AMIGO2	3.22714		51203	NUSAP1	2.21304
54541	DDIT4	2.19444		1409	CRYAA	0.187223		10894	LYVE1	0.275426		2273	FHL1	0.189713		5268	SERPINB5	6.16064		7433	VIPR1	0.456932
7076	TIMP1	2.38025		1393	CRHBP	0.203016		83452	RAB33B	0.358129		185	AGTR1	0.419923		1281	COL3A1	3.77994		7153	TOP2A	2.80045
6812	STXBP1	1.86466		1852	DUSP9	0.170513		1723	DHODH	0.296893		55273	TMEM100	0.0763605		29953	TRHDE	0.248594		6696	SPP1	5.0255
2919	CXCL1	3.06992		8529	CYP4F2	0.160786		51266	CLEC1B	0.210024		1901	EDG1	0.194242		79783	C7orf10	2.73646		9833	MELK	2.03044
7850	IL1R2	0.373367		9356	SLC22A6	0.126066		5604	MAP2K1	0.450258		857	CAV1	0.137653		10874	NMU	5.01737		7058	THBS2	2.8664
790	CAD	1.59615		1800	DPEP1	0.142794		80765	STARD5	0.415882		33	ACADL	0.296841		27286	SRPX2	3.06164		6790	AURKA	2.01604
63928	CHP2	0.293684		2262	GPC5	0.184988		10402	ST3GAL6	0.25238		5175	PECAM1	0.297648		26064	RAI14	2.27894		9837	GINS1	2.11931
759	CA1	0.201613		7306	TYRP1	0.147617		9871	SEC24D	0.263177		51751	HIGD1B	0.280128		26031	OSBPL3	2.38141		9055	PRC1	2.25214
8671	SLC4A4	0.36266		80221	ACSF2	0.186248		1306	COL15A1	5.78836		948	CD36	0.18306		3918	LAMC2	3.25144		4192	MDK	2.29515
10417	SPON2	1.90026		5053	PAH	0.024702		4499	MT1M	0.0736121		2034	EPAS1	0.33201		64754	SMYD3	1.9193		1462	VCAN	3.33715
2263	FGFR2	0.535259		130	ADH6	0.249021		148	ADRA1A	0.629756		90627	STARD13	0.41769		3217	HOXB7	2.05267		991	CDC20	2.24213
2921	CXCL3	2.94351		51268	PIPOX	0.115582		28984	C13orf15	4.30274		125	ADH1B	0.0918733		302	ANXA2	2.17992		55257	C20orf20	1.53048
3614	IMPDH1	1.83065		8858	PROZ	0.362299		10	NAT2	0.197932		5348	FXYD1	0.207616		7292	TNFSF4	2.54152		84560	MT4	0.535202
10537	UBD	2.8496		6524	SLC5A2	0.333712		1284	COL4A2	2.55289		1410	CRYAB	0.358327		3099	HK2	2.87094		4306	NR3C2	0.489248
1434	CSE1L	1.94936		6559	SLC12A3	0.224946		319	APOF	0.117725		10268	RAMP3	0.183174		3223	HOXC6	3.28868		8547	FCN3	0.326976
9319	TRIP13	2.12035		54886	RP11-35N6.1	0.142424		5993	RFX5	2.09091		53905	DUOX1	0.201822		79831	JMJD5	0.662603		7203	CCT3	1.64993
6282	S100A11	1.84741		5340	PLG	0.0676228		5420	PODXL	3.16024		54674	LRRN3	0.320569		1311	COMP	6.14171		5033	P4HA1	1.88148
1290	COL5A2	2.07588		2813	GP2	0.376789		9695	EDEM1	0.505262		7075	TIE1	0.265113		1293	COL6A3	3.35832		138046	RALYL	0.560122
2981	GUCA2B	0.326389		3273	HRG	0.196572		6283	S100A12	0.362093		10974	C10orf116	0.139436		1001	CDH3	2.47126		7369	UMOD	0.298515
633	BGN	1.66015		51179	HAO2	0.0987616		3429	IFI27	6.94952		57493	HEG1	0.351419		3957	LGALS2	0.220144		56920	SEMA3G	0.566813
3294	HSD17B2	0.309748		53405	CLIC5	0.187143		5611	DNAJC3	0.373333		1036	CDO1	0.3413		6590	SLPI	3.06416		26586	CKAP2	1.88161
1513	CTSK	1.80375		6422	SFRP1	0.0896656		23708	GSPT2	0.309992		28984	C13orf15	0.172496		10512	SEMA3C	2.98593		7049	TGFBR3	0.465911
23213	SULF1	2.17473		1579	CYP4A11	0.121937		1393	CRHBP	0.16826		6445	SGCG	0.416816		2026	ENO2	2.63815		64175	LEPRE1	1.51301
1909	EDNRA	1.66414		5106	PCK2	0.180597		8460	TPST1	0.408743		3777	KCNK3	0.197601		1909	EDNRA	3.25181		23213	SULF1	2.60026
5358	PLS3	2.00008		5745	PTHR1	0.157341		57016	AKR1B10	12.7802		55340	GIMAP5	0.413504		1510	CTSE	6.18456		4501	MT1X	0.378446
6549	SLC9A2	0.575386		1610	DAO	0.231746		11234	HPS5	0.318587		9413	C9orf61	0.34433		3730	KAL1	2.7657		5138	PDE2A	0.594406
760	CA2	0.194986		79861	TUBAL3	0.331784		9077	DIRAS3	0.457441		10266	RAMP2	0.240438		9891	NUAK1	2.36595		5352	PLOD2	2.40154
22802	CLCA4	0.165613		2160	F11	0.384734		6279	S100A8	0.147486		2013	EMP2	0.249232		10417	SPON2	2.40692		4282	MIF	1.95326
27306	PGDS	0.603332		5184	PEPD	0.267945		3123	HLA-DRB1	2.70141		7122	CLDN5	0.257511		5328	PLAU	3.21017		5984	RFC4	1.89521
5028	P2RY1	0.678594		51181	DCXR	0.232386		552	AVPR1A	0.628012		22918	CD93	0.340364		5214	PFKP	2.56325		125	ADH1B	0.240287
4312	MMP1	4.82002		95	ACY1	0.155451		7188	TRAF5	2.74778		2690	GHR	0.373276		25924	MYRIP	0.432917		9631	NUP155	1.54521
9518	GDF15	2.81431		9073	CLDN8	0.0620308		7070	THY1	1.90659		56920	SEMA3G	0.294863		2191	FAP	4.2588		7512	XPNPEP2	0.510849
4609	MYC	1.88596		4494	MT1F	0.138851		1486	CTBS	0.384686		55679	LIMS2	0.363106		7162	TPBG	2.13001		2662	GDF10	0.664735
11072	DUSP14	1.58592		55224	ETNK2	0.328097		29925	GMPPB	0.51139		8612	PPAP2C	4.12435		1009	CDH11	4.31704		4233	MET	1.84278
7070	THY1	1.80568		4329	ALDH6A1	0.137141		9060	PAPSS2	0.419352		9806	SPOCK2	0.360507		6695	SPOCK1	2.93806		6358	CCL14	0.536256
3576	IL8	3.31232		3099	HK2	7.02863		6368	CCL23	0.670043		25928	SOSTDC1	0.180088		1728	NQO1	3.0022		9413	C9orf61	0.574863
2980	GUCA2A	0.296198		341	APOC1	9.48034		3627	CXCL10	5.16644		10894	LYVE1	0.352575		7130	TNFAIP6	3.29054		11130	ZWINT	2.13108
23450	SF3B3	1.49889		1594	CYP27B1	0.199868		7852	CXCR4	3.74632		23266	LPHN2	0.246038		2160	F11	0.398038		2023	ENO1	1.8262
9388	LIPG	1.73668		8309	ACOX2	0.217414		8605	PLA2G4C	2.8102		9314	KLF4	0.236604		9833	MELK	2.62566		10894	LYVE1	0.532267
595	CCND1	1.75578		4482	MSRA	0.221334		3106	HLA-B	1.99255		64174	DPEP2	0.361936		3624	INHBA	3.73046		813	CALU	1.55956
4839	NOL1	1.54535		8659	ALDH4A1	0.201579		64838	FNDC4	0.48696		7145	TNS1	0.406179		56649	TMPRSS4	3.78048		4174	MCM5	1.66548
27292	DIMT1L	1.48154		23428	SLC7A8	0.304129		5774	PTPN3	0.518538		22899	ARHGEF15	0.427597		3880	KRT19	7.36419		1945	EFNA4	1.75133
4314	MMP3	4.0226		23109	DDN	0.473041		35	ACADS	0.589911		4855	NOTCH4	0.356009		8985	PLOD3	1.55874		2146	EZH2	1.9249
4601	MXI1	0.528586		5091	PC	0.359789		1557	CYP2C19	0.224938		3043	HBB	0.138101		3098	HK1	2.04076		4171	MCM2	1.84283
35	ACADS	0.588062		11181	TREH	0.353356		7433	VIPR1	0.505424		395	ARHGAP6	0.518598		23650	TRIM29	3.06992		871	SERPINH1	1.7521
10808	HSPH1	1.81635		2203	FBP1	0.130953		25984	KRT23	4.73896		54438	GFOD1	0.451073		3872	KRT17	5.15283		701	BUB1B	1.97637
865	CBFB	1.59249		5334	PLCL1	0.177064		10457	GPNMB	4.27686		1675	CFD	0.184104		11254	SLC6A14	6.54328		9232	PTTG1	1.77846
8870	IER3	1.91131		9168	TMSB10	3.3998		8209	C21orf33	0.571922		256949	ANKRD47	0.382702		29127	RACGAP1	2.40236		9735	KNTC1	1.5508
79646	PANK3	0.689003		1586	CYP17A1	0.249238		25974	MMACHC	0.534867		5138	PDE2A	0.437747		3429	IFI27	3.89653		3838	KPNA2	2.3303
55257	C20orf20	1.79321		445	ASS1	0.110491		302	ANXA2	2.08831		2949	GSTM5	0.463131		686	BTD	0.583522		24137	KIF4A	1.9613
4494	MT1F	0.425855		2026	ENO2	6.76427		2719	GPC3	8.9895		2615	LRRC32	0.386926		4600	MX2	2.1426		7852	CXCR4	2.1942
705	BYSL	1.60373		11136	SLC7A9	0.125156		6507	SLC1A3	2.0605		22898	DENND3	0.48228		9465	AKAP7	0.454184		10535	RNASEH2A	1.55503
64175	LEPRE1	1.50551		2001	ELF5	0.412524		4192	MDK	2.94279		51280	GOLM1	4.76309		1282	COL4A1	2.53535		51428	DDX41	1.55357
871	SERPINH1	1.58174		1892	ECHS1	0.400547		219654	C10orf56	0.536587		51285	RASL12	0.367584		25907	TMEM158	2.84125		6524	SLC5A2	0.698896
51421	AMOTL2	1.58867		5105	PCK1	0.0411646		3107	HLA-C	1.69804		53826	FXYD6	0.341053		9055	PRC1	2.27834		6569	SLC34A1	0.560389
60436	TGIF2	1.50337		80303	EFHD1	0.204687		5873	RAB27A	0.448488		9353	SLIT2	0.254203		84525	HOPX	4.23258		6513	SLC2A1	1.84534
1800	DPEP1	2.1107		4745	NELL1	0.280685		9848	MFAP3L	0.655308		10365	KLF2	0.25014		1948	EFNB2	2.55864		65055	REEP1	0.549179
65057	ACD	1.49391		563	AZGP1	0.109146		6091	ROBO1	4.58749		4830	NME1	3.06818		84560	MT4	0.491655		7764	ZNF217	1.90763
5270	SERPINE2	1.85766		210	ALAD	0.514984		22865	SLITRK3	0.546191		8406	SRPX	0.229345		863	CBFA2T3	0.517721		2026	ENO2	2.34081
51083	GAL	1.75975		8802	SUCLG1	0.339015		10747	MASP2	0.376579		8639	AOC3	0.252524		364	AQP7	0.549937		54674	LRRN3	0.642837
7058	THBS2	2.53421		2819	GPD1	0.318061		1043	CD52	3.09261		6403	SELP	0.468227		5329	PLAUR	2.14727		23636	NUP62	1.44519
4499	MT1M	0.284575		2104	ESRRG	0.187495		3958	LGALS3	3.24439		4282	MIF	2.77237		3855	KRT7	5.05758		1063	CENPF	1.6515
5968	REG1B	4.27958		671	BPI	0.464136		4494	MT1F	0.286329		858	CAV2	0.194911		9123	SLC16A3	3.05022		9123	SLC16A3	2.21134
11065	UBE2C	2.29738		1776	DNASE1L3	0.302113		5805	PTS	0.509873		863	CBFA2T3	0.496322		3783	KCNN4	2.32729		8395	PIP5K1B	0.453092
2641	GCG	0.290908		6456	SH3GL2	0.219019		11212	PROSC	0.508843		10742	RAI2	0.413023		2568	GABRP	5.65126		2624	GATA2	0.706591
54576	UGT1A8	0.471878		6273	S100A2	0.0992025		6256	RXRA	0.597572		51294	PCDH12	0.4808		6513	SLC2A1	2.59939		9768	KIAA0101	1.75688
55616	DDEFL1	0.719324		3306	HSPA2	0.189433		10584	COLEC10	0.509372		80761	UPK3B	0.239074		1462	VCAN	5.38944		2819	GPD1	0.615331
8771	TNFRSF6B	1.64753		3291	HSD11B2	0.0749388		10947	AP3M2	2.07024		4499	MT1M	0.12104		1048	CEACAM5	8.73256		8835	SOCS2	0.569078
1009	CDH11	1.81395		83660	TLN2	0.401405		11145	HRASLS3	0.468077		154	ADRB2	0.30378		304	ANXA2P2	1.58013		6532	SLC6A4	0.56477
2617	GARS	1.70382		9970	NR1I3	0.477917		178	AGL	0.319901		2662	GDF10	0.427489		3212	HOXB2	2.07386		84981	MGC14376	0.510426
3624	INHBA	1.61652		2710	GK	0.295773		10069	RWDD2B	0.600808		2878	GPX3	0.18579		4320	MMP11	2.80355		730	C7	0.341904
5003	SLC22A18AS	0.574797		287	ANK2	0.181363		90865	IL33	0.362703		9674	KIAA0040	0.571859		10403	NDC80	2.25197		10643	IGF2BP3	2.21604
762	CA4	0.28256		1643	DDB2	2.7399		7431	VIM	2.42257		1346	COX7A1	0.272171		8821	INPP4B	3.0166		471	ATIC	1.51217
126	ADH1C	0.283824		50617	ATP6V0A4	0.111391		155400	NSUN5B	2.2705		27102	EIF2AK1	2.16904		25903	OLFML2B	3.55422		1776	DNASE1L3	0.463437
6241	RRM2	2.38809		78989	COLEC11	0.2989		27351	D15Wsu75e	0.514295		284	ANGPT1	0.336941		8853	DDEF2	1.98038		10268	RAMP3	0.523516
79888	AYTL2	1.81618		55020	FLJ20699	0.39946		5159	PDGFRB	1.89161		58189	WFDC1	0.366726		4864	NPC1	2.37152		5050	PAFAH1B3	1.61319
7004	TEAD4	1.67536		2330	FMO5	0.381707		3134	HLA-F	1.92851		4239	MFAP4	0.245163		6678	SPARC	3.0637		7010	TEK	0.681123
5967	REG1A	4.63848		4311	MME	0.124344		51011	FAHD2A	0.370491		1300	COL10A1	6.28467		9240	PNMA1	2.46048		9787	DLG7	1.90439
6713	SQLE	1.78338		23480	SEC61G	2.84285		28234	SLCO1B3	0.110764		11197	WIF1	0.0822534		822	CAPG	2.93327		10606	PAICS	1.79136
8519	IFITM1	1.89428		9071	CLDN10	0.151439		1369	CPN1	0.407814		3316	HSPB2	0.482236		64108	RTP4	1.91369		5111	PCNA	1.72754
1512	CTSH	1.73242		30	ACAA1	0.356961		8404	SPARCL1	3.12025		3373	HYAL1	0.329417		7262	PHLDA2	4.03523		2354	FOSB	0.405493
10581	IFITM2	1.78666		2254	FGF9	0.102692		4283	CXCL9	4.00954		11142	PKIG	0.399091		10401	PIAS3	1.60378		8662	EIF3B	1.47112
57758	SCUBE2	0.626549		18	ABAT	0.184707		6001	RGS10	2.32989		3202	HOXA5	0.360373		10643	IGF2BP3	3.4705		79070	KDELC1	1.91164
55226	NAT10	1.46517		27329	ANGPTL3	0.189427		4902	NRTN	0.471211		7433	VIPR1	0.236353		10537	UBD	3.60637		9168	TMSB10	1.68916
6696	SPP1	2.43621		7103	TSPAN8	0.110206		3655	ITGA6	2.13911		9934	P2RY14	0.365016		6281	S100A10	2.0914		10537	UBD	2.86168
10797	MTHFD2	2.04663		3033	HADH	0.396635		4121	MAN1A1	0.373767		7049	TGFBR3	0.234554		9168	TMSB10	2.18486		863	CBFA2T3	0.688679
6472	SHMT2	1.57601		8416	ANXA9	0.407994		2643	GCH1	0.350617		25802	LMOD1	0.526539		2274	FHL2	2.56357		54908	CCDC99	1.51094
50506	DUOX2	3.21101		10686	CLDN16	0.468253		51156	SERPINA10	0.380415		57513	CASKIN2	0.524455		55013	CCDC109B	2.43555		55165	CEP55	1.82577
23046	KIF21B	1.39683		5624	PROC	0.354982		1621	DBH	0.564233		2621	GAS6	0.407154		7472	WNT2	2.22237		8985	PLOD3	1.43819
80781	COL18A1	1.75082		79679	VTCN1	0.293155		57088	PLSCR4	0.381299		23336	DMN	0.374429		11130	ZWINT	2.42374		4128	MAOA	0.513308
6659	SOX4	1.64923		189	AGXT	0.497706		57406	ABHD6	0.491115		23213	SULF1	4.25053		1513	CTSK	2.98412		5214	PFKP	2.30804
6723	SRM	1.72677		9058	SLC13A2	0.450667		221749	C6orf145	0.571246		9754	STARD8	0.488969		7107	GPR137B	2.46902		29980	DONSON	1.60824
23382	KIAA0828	0.460351		10411	RAPGEF3	0.37041		4886	NPY1R	0.27313		7102	TSPAN7	0.258237		638	BIK	2.47626		2237	FEN1	1.48035
38	ACAT1	0.542677		6338	SCNN1B	0.293671		1544	CYP1A2	0.259765		7704	ZBTB16	0.234255		4052	LTBP1	1.91998		10417	SPON2	1.86721
8270	LAGE3	1.44111		84560	MT4	0.332438		1384	CRAT	0.655595		443	ASPA	0.505927		51339	DACT1	2.72563		2824	GPM6B	0.614402
629	CFB	2.00902		29108	PYCARD	3.96467		7066	THPO	0.738537		2268	FGR	0.41501		79070	KDELC1	2.20676		78986	DUSP26	0.757462
64943	NT5DC2	1.78331		54662	TBC1D13	0.585385		6790	AURKA	2.76253		11014	KDELR2	2.26972		79778	MICALL2	1.9539		6659	SOX4	1.95863
3158	HMGCS2	0.299398		8991	SELENBP1	0.338665		8682	PEA15	1.79493		28969	BZW2	2.55001		11031	RAB31	3.2339		140597	TCEAL2	0.537417
771	CA12	0.422829		7805	LAPTM5	3.99679		5175	PECAM1	1.90584		79652	C16orf30	0.312429		27032	ATP2C1	1.60149		22880	MORC2	1.43096
1116	CHI3L1	2.37954		51283	BFAR	2.10451		2744	GLS	1.64661		8685	MARCO	0.222027		11170	FAM107A	0.565921		7329	UBE2I	1.51782
9232	PTTG1	1.78514		7329	UBE2I	2.23252		6035	RNASE1	2.2972		4881	NPR1	0.468913		5023	P2RX1	0.375798		2597	GAPDH	1.63018
4225	MEP1B	0.475319		5909	RAP1GAP	0.243009		9636	ISG15	3.35327		1776	DNASE1L3	0.354831		10858	CYP46A1	0.56653		2949	GSTM5	0.659034
653808	LOC653808	0.246738		55937	APOM	0.27178		2056	EPO	0.577441		590	BCHE	0.303917		9787	DLG7	2.48795		6624	FSCN1	1.65869
9569	GTF2IRD1	1.65502		56920	SEMA3G	0.35885		3113	HLA-DPA1	2.83122		6909	TBX2	0.398019		65055	REEP1	0.410023		1950	EGF	0.407596
4172	MCM3	1.61127		26051	PPP1R16B	0.329815		7164	TPD52L1	0.454823		3730	KAL1	0.212513		10947	AP3M2	1.90898		116832	RPL39L	1.6311
5328	PLAU	1.81419		56848	SPHK2	0.568597		3115	HLA-DPB1	2.5895		4005	LMO2	0.326794		4690	NCK1	1.7582		2821	GPI	1.81885
9296	ATP6V1F	1.4671		48	ACO1	0.421493		29127	RACGAP1	3.8325		4023	LPL	0.220926		9315	C5orf13	2.47932		793	CALB1	0.404085
7098	TLR3	0.543218		5288	PIK3C2G	0.483166		4495	MT1G	0.247605		5050	PAFAH1B3	2.76281		27232	GNMT	0.217787		4172	MCM3	1.59282
64318	NOC3L	1.61547		100131164	LOC100131164	0.260056		2644	GCHFR	0.46856		2023	ENO1	2.27812		23569	PADI4	0.704539		3978	LIG1	1.48988
57016	AKR1B10	0.314733		29947	DNMT3L	0.55559		2157	F8	0.451447		9638	FEZ1	0.511823		55503	TRPV6	0.569093		27102	EIF2AK1	1.46236
130	ADH6	0.68221		2235	FECH	0.477793		10486	CAP2	2.89319		1839	HBEGF	0.332579		4061	LY6E	2.26573		6338	SCNN1B	0.513227
6398	SECTM1	0.540501		7305	TYROBP	4.59995		1278	COL1A2	3.6734		9452	ITM2A	0.338438		5638	PRRG1	1.85357		8607	RUVBL1	1.50168
1051	CEBPB	1.80462		26999	CYFIP2	0.343855		27074	LAMP3	2.22926		8395	PIP5K1B	0.314336		7045	TGFBI	2.61791		6559	SLC12A3	0.650609
10446	LRRN2	0.689844		350	APOH	0.273167		9236	CCPG1	0.540791		471	ATIC	2.1731		762	CA4	0.497954		51659	GINS2	1.6886
10535	RNASEH2A	1.64671		4547	MTTP	0.409752		5476	CTSA	1.78013		1012	CDH13	0.372693		5327	PLAT	3.12586		10112	KIF20A	1.73494
47	ACLY	1.52887		5800	PTPRO	0.271945		914	CD2	2.07483		283298	OLFML1	0.434133		22943	DKK1	4.24483		1290	COL5A2	2.39994
1736	DKC1	1.66917		55013	CCDC109B	3.87814		10555	AGPAT2	0.56289		2701	GJA4	0.446862		1469	CST1	5.16279		3758	KCNJ1	0.492436
1019	CDK4	1.59062		29842	TFCP2L1	0.240202		4860	NP	0.493285		57406	ABHD6	0.613784		10308	ZNF267	2.03825		57122	NUP107	1.5351
1087	CEACAM7	0.224278		957	ENTPD5	0.365169		57001	ACN9	0.504663		8839	WISP2	0.398963		79614	C5orf23	2.36276		64754	SMYD3	1.59798
4363	ABCC1	1.45765		26502	NARF	2.55207		10020	GNE	0.454003		10606	PAICS	3.08926		2810	SFN	4.07477		9173	IL1RL1	0.653759
55661	DDX27	1.45038		4868	NPHS1	0.531013		3122	HLA-DRA	2.98615		6659	SOX4	2.69829		1475	CSTA	3.18495		203068	TUBB	1.74314
8767	RIPK2	1.32249		416	ARSF	0.515706		1827	RCAN1	0.461803		6241	RRM2	4.39758		55165	CEP55	2.37193		4176	MCM7	1.53963
3248	HPGD	0.331944		125	ADH1B	0.160269		2775	GNAO1	0.721299		6748	SSR4	2.37569		7153	TOP2A	2.91069		1805	DPT	0.48216
8565	YARS	1.55139		2555	GABRA2	0.47264		65987	KCTD14	0.473804		9732	DOCK4	0.28804		26585	GREM1	5.16778		9636	ISG15	2.03985
10799	RPP40	1.58329		7852	CXCR4	4.69063		51660	BRP44L	0.486008		9467	SH3BP5	0.443569		5033	P4HA1	1.88983		4869	NPM1	1.50259
271	AMPD2	1.42911		3155	HMGCL	0.52456		2564	GABRE	3.4645		2673	GFPT1	2.65148		633	BGN	2.42789		7979	SHFM1	1.55092
54860	MS4A12	0.199605		10549	PRDX4	3.18966		8635	RNASET2	1.95418		4118	MAL	0.398595		24141	C20orf103	2.63405		2277	FIGF	0.550553
24140	FTSJ1	1.44522		1807	DPYS	0.106582		475	ATOX1	1.7383		6358	CCL14	0.330744		8542	APOL1	1.92242		9625	AATK	0.722945
23474	ETHE1	0.514113		2066	ERBB4	0.380981		26586	CKAP2	2.48677		23492	CBX7	0.424615		727	C5	0.33876		64151	NCAPG	1.67692
2920	CXCL2	2.64194		4174	MCM5	2.80206		10246	SLC17A2	0.271031		79017	C7orf24	3.0016		398	ARHGDIG	0.581911		3164	NR4A1	0.526428
7188	TRAF5	1.76021		4125	MAN2B1	2.11148		6241	RRM2	3.89533		1945	EFNA4	2.60345		4148	MATN3	3.46394		5023	P2RX1	0.655412
8987	STBD1	0.55544		3956	LGALS1	3.61084		7172	TPMT	0.639133		6532	SLC6A4	0.290141		7378	UPP1	1.98298		5270	SERPINE2	2.27216
57447	NDRG2	0.647608		6223	RPS19	2.16297		11199	ANXA10	0.246887		3384	ICAM2	0.37706		79603	LASS4	0.597748		10403	NDC80	1.79735
4017	LOXL2	1.53618		11177	BAZ1A	2.92281		84272	YIPF4	0.466875		23645	PPP1R15A	0.410275		10765	JARID1B	1.53202		11335	CBX3	1.76005
339479	FAM5C	0.651601		1114	CHGB	0.335729		1955	MEGF9	0.569668		79762	C1orf115	0.364568		55625	ZDHHC7	1.56632		1282	COL4A1	1.80239
54915	YTHDF1	1.52756		1515	CTSL2	0.427633		25903	OLFML2B	1.9521		79413	ZBED2	0.33869		10103	TSPAN1	2.86516		343	AQP8	0.401614
63875	MRPL17	1.64387		56950	SMYD2	2.16531		11275	KLHL2	0.459594		9022	CLIC3	0.205872		653808	LOC653808	0.358242		7050	TGIF1	1.62058
221395	GPR116	1.67029		64850	AGXT2L1	0.374563		4940	OAS3	2.18569		1305	COL13A1	0.574192		10376	TUBA1B	2.02172		79053	ALG8	1.48565
26227	PHGDH	1.71474		55840	EAF2	0.341391		10253	SPRY2	0.460223		5730	PTGDS	0.261331		54908	CCDC99	1.579		10635	RAD51AP1	1.68571
3155	HMGCL	0.673565		1555	CYP2B6	0.616789		1978	EIF4EBP1	0.597119		4242	MFNG	0.563082		51101	C8orf70	1.50144		3915	LAMC1	1.55728
79710	MORC4	1.55999		79888	AYTL2	3.73547		2176	FANCC	0.603927		83604	TMEM47	0.359843		26586	CKAP2	1.9755		7832	BTG2	0.618286
1282	COL4A1	1.94022		10376	TUBA1B	2.34678		2487	FRZB	1.95977		4628	MYH10	0.387712		4316	MMP7	4.62973		11065	UBE2C	1.92567
1811	SLC26A3	0.258574		5982	RFC2	2.2686		5279	PIGC	1.68989		27324	TOX3	6.64485		23498	HAAO	0.662023		7130	TNFAIP6	2.37367
7360	UGP2	0.515451		5860	QDPR	0.420013		9936	CD302	0.458943		2719	GPC3	0.23353		1198	CLK3	0.506775		7827	NPHS2	0.487114
1646	AKR1C2	0.604648		55821	ALLC	0.552867		6716	SRD5A2	0.360917		10398	MYL9	0.294484		25827	FBXL2	2.02127		983	CDC2	1.76344
11047	ADRM1	1.6075		7979	SHFM1	2.02142		10567	RABAC1	0.545933		10319	LAMC3	0.418125		5620	PRM2	0.701635		7122	CLDN5	0.632034
440	ASNS	2.03024		27254	CSDC2	0.476521		3931	LCAT	0.365641		8404	SPARCL1	0.319979		9636	ISG15	2.9446		25788	RAD54B	1.48864
983	CDC2	1.84593		22977	AKR7A3	0.296716		55664	CDC37L1	0.412257		1281	COL3A1	4.21977		56913	C1GALT1	2.34447		7134	TNNC1	0.549336
27044	SND1	1.41812		64220	STRA6	0.441559		5007	OSBP	0.628004		3764	KCNJ8	0.493438		887	CCKBR	0.369035		55679	LIMS2	0.687282
11156	PTP4A3	1.61707		670	BPHL	0.437967		8908	GYG2	0.53126		29995	LMCD1	0.404547		3576	IL8	3.70082		4318	MMP9	1.91693
4913	NTHL1	1.54702		7263	TST	0.359902		6400	SEL1L	0.608023		11326	VSIG4	0.304822		2104	ESRRG	0.534591		8991	SELENBP1	0.48159
23076	RRP1B	1.33871		9056	SLC7A7	0.224568		23086	EXPH5	0.40138		9601	PDIA4	2.19354		1809	DPYSL3	2.4631		9319	TRIP13	1.70193
9456	HOMER1	1.69166		2329	FMO4	0.365716		2110	ETFDH	0.383299		23127	GLT25D2	0.551379		5827	PXMP2	0.534788		5690	PSMB2	1.42146
8611	PPAP2A	0.551221		730	C7	0.128624		51016	C14orf122	0.580556		5196	PF4	0.479261		54587	MXRA8	2.08878		57716	PRX	0.725878
4128	MAOA	0.500572		634	CEACAM1	0.44911		1370	CPN2	0.41561		9459	ARHGEF6	0.469632		9603	NFE2L3	2.63992		6772	STAT1	1.59579
3934	LCN2	2.991		635	BHMT	0.116842		18	ABAT	0.45215		3017	HIST1H2BD	2.57182		27122	DKK3	2.24518		8639	AOC3	0.545543
5152	PDE9A	0.483094		1644	DDC	0.236518		3479	IGF1	0.363897		7153	TOP2A	4.23367		27124	PIB5PA	0.613825		4940	OAS3	1.58452
1908	EDN3	0.59069		9104	RGN	0.308179		732	C8B	0.448138		90865	IL33	0.354036		33	ACADL	0.394284		7514	XPO1	1.5984
10	NAT2	0.546522		8635	RNASET2	4.11751		5236	PGM1	0.598065		26353	HSPB8	0.351213		6382	SDC1	2.04839		6422	SFRP1	0.513724
5366	PMAIP1	1.61881		9123	SLC16A3	4.85723		5498	PPOX	1.8231		11130	ZWINT	3.2182		79888	AYTL2	1.83218		2034	EPAS1	0.631708
7164	TPD52L1	1.67223		54207	KCNK10	0.547019		9501	RPH3AL	0.616126		23499	MACF1	0.50607		1528	CYB5A	0.501794		90861	HN1L	1.34514
79154	MGC4172	0.382782		4501	MT1X	0.166531		9055	PRC1	2.74998		51599	LSR	2.79852		55601	FLJ20035	2.30419		8914	TIMELESS	1.53593
10885	WDR3	1.49438		762	CA4	0.414906		51816	CECR1	2.19339		2532	DARC	0.293657		90	ACVR1	1.94847		55695	NSUN5	1.50514
8985	PLOD3	1.49828		9173	IL1RL1	0.48717		6894	TARBP1	1.96643		9046	DOK2	0.522396		79801	SHCBP1	1.81331		9928	KIF14	1.5285
2717	GLA	1.64983		3158	HMGCS2	0.17229		5288	PIK3C2G	0.47081		7076	TIMP1	2.49271		5654	HTRA1	1.9074		5745	PTHR1	0.586157
2971	GTF3A	1.85619		11031	RAB31	2.80749		6505	SLC1A1	0.350015		8434	RECK	0.3414		3083	HGFAC	0.54169		55	ACPP	0.67883
270	AMPD1	0.616303		384	ARG2	0.283273		284	ANGPT1	1.55549		2354	FOSB	0.158126		9132	KCNQ4	0.59731		55872	PBK	1.84264
214	ALCAM	1.64663		5696	PSMB8	3.32523		7049	TGFBR3	0.43266		23423	TMED3	2.12973		2707	GJB3	1.79189		9060	PAPSS2	0.574584
26585	GREM1	2.57619		1491	CTH	0.508915		81855	SFXN3	1.67548		6586	SLIT3	0.50695		81606	LBH	1.90405		4794	NFKBIE	1.39702
8988	HSPB3	0.651258		10455	PECI	0.401182		8424	BBOX1	0.246673		6578	SLCO2A1	0.347236		754	PTTG1IP	1.67633		51373	MRPS17	1.47947
2907	GRINA	1.49881		57134	MAN1C1	0.260862		4501	MT1X	0.273605		7262	PHLDA2	4.8297		7277	TUBA4A	2.22338		2203	FBP1	0.473413
53405	CLIC5	0.513144		7533	YWHAH	2.6723		51179	HAO2	0.294807		10391	CORO2B	0.502355		483	ATP1B3	2.37824		55689	YEATS2	1.48858
580	BARD1	1.49232		2528	FUT6	0.40448		22883	CLSTN1	1.93732		4192	MDK	3.53692		10050	SLC17A4	0.433923		10609	SC65	1.51805
4320	MMP11	1.46436		81932	HDHD3	0.482672		8685	MARCO	0.403542		6676	SPAG4	2.60761		4680	CEACAM6	5.81407		5996	RGS1	2.22725
717	C2	1.53522		65997	RASL11B	0.423339		27141	CIDEB	0.453515		4321	MMP12	6.49824		4233	MET	1.85351		7165	TPD52L2	1.45082
64080	RBKS	0.653202		1462	VCAN	7.98785		3998	LMAN1	0.410605		10129	FRY	0.442658		2938	GSTA1	0.219155		908	CCT6A	1.59566
79861	TUBAL3	0.444656		81788	NUAK2	0.358615		79651	RHBDF2	1.6292		63876	PKNOX2	0.538928		6241	RRM2	2.98203		11097	NUPL2	1.35533
5268	SERPINB5	2.22561		9473	C1orf38	2.71195		26156	RSL1D1	0.612065		1264	CNN1	0.380984		3775	KCNK1	2.35004		6240	RRM1	1.56047
5420	PODXL	1.79563		810	CALML3	0.530484		132	ADK	0.510938		7058	THBS2	3.74031		18	ABAT	0.396161		55131	RBM28	1.3759
1503	CTPS	1.68063		10287	RGS19	1.9586		65980	BRD9	1.50094		9365	KL	0.525877		81611	ANP32E	1.68458		10212	DDX39	1.61499
81855	SFXN3	1.37971		9121	SLC16A5	0.501154		26031	OSBPL3	1.73088		947	CD34	0.510713		100129250	LOC100129250	0.691611		865	CBFB	1.42717
2069	EREG	2.07521		29127	RACGAP1	3.75654		9358	ITGBL1	2.73761		6457	SH3GL3	0.579362		4837	NNMT	2.95192		3148	HMGB2	1.90939
8602	NOL14	1.38014		79632	C6orf60	0.510013		9168	TMSB10	1.76321		6237	RRAS	0.388793		1756	DMD	0.397516		81611	ANP32E	1.57715
5159	PDGFRB	1.48245		476	ATP1A1	0.383775		3109	HLA-DMB	2.06573		10516	FBLN5	0.384617		51203	NUSAP1	2.01263		5734	PTGER4	0.625217
55038	CDCA4	1.37214		6240	RRM1	2.63918		27242	TNFRSF21	2.03875		6440	SFTPC	0.0938084		2000	ELF4	1.85045		29960	FTSJ2	1.37666
54663	WDR74	1.35065		5996	RGS1	5.03447		6734	SRPR	0.632187		27347	STK39	3.2166		4815	NINJ2	1.78138		2335	FN1	1.75631
26504	CNNM4	0.550314		19	ABCA1	2.73057		3572	IL6ST	0.495645		976	CD97	0.412328		4688	NCF2	2.46757		1164	CKS2	1.81236
26207	PITPNC1	1.53675		22846	VASH1	2.49745		10397	NDRG1	2.0214		27074	LAMP3	0.21763		54207	KCNK10	0.631763		4201	MEA1	1.3595
6817	SULT1A1	0.429716		1370	CPN2	0.418989		9526	MPDU1	0.587157		3608	ILF2	2.46139		4973	OLR1	3.32036		5696	PSMB8	1.66899
6799	SULT1A2	0.504931		813	CALU	2.05077		4599	MX1	2.84777		51299	NRN1	0.358065		286148	DPY19L4	1.69466		645139	LOC645139	1.44806
66008	TRAK2	0.662627		55818	JMJD1A	2.50494		5327	PLAT	2.1783		9639	ARHGEF10	0.504422		4071	TM4SF1	2.27956		3625	INHBB	1.92033
1179	CLCA1	0.313494		7130	TNFAIP6	8.23916		3959	LGALS3BP	2.71895		23371	TENC1	0.435835		7837	PXDN	2.06884		7272	TTK	1.76039
54827	FAM55D	0.36196		5777	PTPN6	2.2782		54985	HCFC1R1	1.47518		27147	DENND2A	0.526415		669	BPGM	1.86485		11197	WIF1	0.445195
23564	DDAH2	0.709781		2705	GJB1	0.491986		7813	EVI5	0.605751		3486	IGFBP3	3.4649		4495	MT1G	0.257019		2294	FOXF1	0.534871
79075	DCC1	1.51441		8029	CUBN	0.146293		23753	SDF2L1	0.442493		710	SERPING1	0.394987		192683	SCAMP5	0.632475		6119	RPA3	1.4624
2237	FEN1	1.54795		5420	PODXL	0.21093		50650	ARHGEF3	2.4041		2022	ENG	0.529943		79083	MLPH	2.40685		5591	PRKDC	1.73477
55355	URLC9	1.5048		7010	TEK	0.549479		79170	ATAD4	2.17211		2313	FLI1	0.609234		2535	FZD2	1.96226		5101	PCDH9	0.70059
6929	TCF3	1.28935		368	ABCC6	0.420835		1616	DAXX	1.39861		10908	PNPLA6	0.446937		9645	MICAL2	1.51182		63875	MRPL17	1.49209
10208	USPL1	1.34095		1007	CDH9	0.635984		9582	APOBEC3B	2.53303		999	CDH1	2.38098		10123	ARL4C	2.34962		54892	NCAPG2	1.44908
54892	NCAPG2	1.59615		713	C1QB	4.92976		29995	LMCD1	1.69251		10237	SLC35B1	1.75173		55937	APOM	0.672221		7837	PXDN	1.7768
4176	MCM7	1.73495		3915	LAMC1	2.32547		4306	NR3C2	0.573624		27244	SESN1	0.459242		51316	PLAC8	4.07376		4521	NUDT1	1.46224
7804	LRP8	1.51341		2232	FDXR	2.31216		23376	KIAA0776	0.459619		991	CDC20	3.28034		7076	TIMP1	3.4053		10051	SMC4	1.67887
23310	NCAPD3	1.44816		11001	SLC27A2	0.173814		1513	CTSK	2.09156		26585	GREM1	5.039		301	ANXA1	2.60335		10123	ARL4C	1.76463
4318	MMP9	1.86135		11170	FAM107A	0.452505		5629	PROX1	0.398153		9846	GAB2	0.577093		165	AEBP1	3.01156		23492	CBX7	0.659629
10953	TOMM34	1.49174		51085	MLXIPL	0.525382		51751	HIGD1B	1.46349		2617	GARS	2.02644		6374	CXCL5	5.0414		9254	CACNA2D2	0.542555
5167	ENPP1	0.641456		26136	TES	2.22544		2819	GPD1	0.554776		9254	CACNA2D2	0.237365		23464	GCAT	0.47084		1786	DNMT1	1.59713
3714	JAG2	1.34933		10993	SDS	2.32422		2167	FABP4	3.73723		728	C5AR1	0.378368		6713	SQLE	1.73386		9603	NFE2L3	1.64479
4237	MFAP2	1.78922		2053	EPHX2	0.325925		10723	SLC12A7	1.44688		8425	LTBP4	0.489827		9928	KIF14	1.73529		23165	NUP205	1.44351
55922	NKRF	1.54284		2766	GMPR	0.433377		7316	UBC	1.44441		10549	PRDX4	2.78527		9145	SYNGR1	0.725198		8379	MAD1L1	1.55704
22974	TPX2	1.86191		5101	PCDH9	0.456999		2195	FAT	2.26262		7010	TEK	0.508887		6574	SLC20A1	2.12294		9073	CLDN8	0.444042
3638	INSIG1	1.49592		5733	PTGER3	0.301504		11153	HYPE	0.556232		55282	LRRC36	0.431874		9358	ITGBL1	3.65544		56950	SMYD2	1.47185
16	AARS	1.38764		10769	PLK2	5.04433		79658	ARHGAP10	0.700561		8727	CTNNAL1	0.394478		57419	SLC24A3	2.06891		79861	TUBAL3	0.607784
23636	NUP62	1.36412		10184	LHFPL2	2.0451		22796	COG2	1.79447		21	ABCA3	0.21026		127703	C1orf216	1.51669		80761	UPK3B	0.655034
9060	PAPSS2	0.562133		50507	NOX4	0.187116		2760	GM2A	1.52213		2037	EPB41L2	0.49514		29948	OSGIN1	0.627537		6387	CXCL12	0.539645
4061	LY6E	1.60394		4521	NUDT1	2.23355		28986	MAGEH1	0.519786		6119	RPA3	2.09756		22856	CHSY1	2.08202		7167	TPI1	1.57775
79095	C9orf16	1.5016		8819	SAP30	2.21822		6291	SAA4	0.323143		10276	NET1	2.62289		4681	NBL1	2.00379		25903	OLFML2B	1.87354
4067	LYN	1.47341		5352	PLOD2	4.04281		3418	IDH2	0.521268		6715	SRD5A1	2.10622		23180	RFTN1	2.21328		2195	FAT	1.78658
80168	MOGAT2	0.627683		316	AOX1	0.242779		644	BLVRA	1.76106		79614	C5orf23	0.459185		7291	TWIST1	2.44817		23604	DAPK2	0.730152
6364	CCL20	2.26468		6181	RPLP2	2.36962		50854	C6orf48	1.81273		90861	HN1L	1.68896		368	ABCC6	0.669997		10213	PSMD14	1.58846
4501	MT1X	0.493682		51691	LSM8	2.15354		290	ANPEP	0.505755		6182	MRPL12	1.89155		2691	GHRH	0.619753		9754	STARD8	0.721209
8607	RUVBL1	1.48941		7076	TIMP1	3.51451		6281	S100A10	1.83333		2995	GYPC	0.479213		81848	SPRY4	1.52037		9315	C5orf13	1.75901
224	ALDH3A2	0.745936		8531	CSDA	2.08514		51596	CUTA	1.68298		2015	EMR1	0.544367		1501	CTNND2	0.469917		9184	BUB3	1.41093
1846	DUSP4	1.45643		79228	THOC6	2.04543		5154	PDGFA	1.54988		169611	OLFML2A	0.485161		2819	GPD1	0.597131		4320	MMP11	1.58674
23052	ENDOD1	0.595711		5037	PEBP1	0.497282		337	APOA4	0.42499		7162	TPBG	2.60659		28951	TRIB2	1.9646		9569	GTF2IRD1	1.48222
5050	PAFAH1B3	1.52286		482	ATP1B2	0.565293		25900	HOM-TES-103	1.60685		57447	NDRG2	0.575115		1491	CTH	0.491641		7306	TYRP1	0.614408
11004	KIF2C	1.46837		9770	RASSF2	2.57619		6039	RNASE6	2.16786		2009	EML1	0.504863		10561	IFI44	2.36765		2254	FGF9	0.515436
4869	NPM1	1.73142		479	ATP12A	0.628049		3119	HLA-DQB1	2.64207		7048	TGFBR2	0.554073		2053	EPHX2	0.42933		3816	KLK1	0.455473
2956	MSH6	1.44342		6102	RP2	2.27132		64762	FAM59A	0.4954		1043	CD52	0.331129		2195	FAT	1.92272		3043	HBB	0.450593
5690	PSMB2	1.46994		440	ASNS	3.23209		5345	SERPINF2	0.415823		55379	LRRC59	1.93205		3694	ITGB6	2.74748		9133	CCNB2	1.71703
11260	XPOT	1.90602		9390	SLC22A13	0.585619		55076	TMEM45A	0.280712		27242	TNFRSF21	2.5207		701	BUB1B	2.0489		1827	RCAN1	0.651311
6374	CXCL5	2.57401		55656	INTS8	1.97039		4600	MX2	1.9511		7203	CCT3	2.10985		5918	RARRES1	3.2079		23428	SLC7A8	0.714594
3276	PRMT1	1.4688		90956	ADCK2	1.58889		28955	DEXI	0.621517		8835	SOCS2	0.357497		2662	GDF10	0.667216		27173	SLC39A1	1.48251
5349	FXYD3	0.520232		23344	FAM62A	1.78684		23169	SLC35D1	0.45487		10186	LHFP	0.335732		6515	SLC2A3	2.45637		1675	CFD	0.500353
4233	MET	1.51084		51466	EVL	2.30265		7534	YWHAZ	1.73616		3251	HPRT1	2.39984		10161	P2RY5	2.00652		1111	CHEK1	1.40411
10036	CHAF1A	1.28306		4860	NP	0.383661		6662	SOX9	3.07432		64123	ELTD1	0.467799		5164	PDK2	0.666103		55226	NAT10	1.31573
3635	INPP5D	1.39968		825	CAPN3	0.297827		57134	MAN1C1	0.433781		6441	SFTPD	0.118927		5148	PDE6G	0.64204		7374	UNG	1.61117
5025	P2RX4	0.578318		3373	HYAL1	0.304378		57326	PBXIP1	1.58931		2819	GPD1	0.602208		3216	HOXB6	1.84889		55818	JMJD1A	1.59509
1969	EPHA2	1.55652		10053	AP1M2	0.443556		1776	DNASE1L3	0.330968		1361	CPB2	0.218487		3675	ITGA3	2.53103		2167	FABP4	0.36236
4830	NME1	1.72575		2760	GM2A	1.76439		25854	FAM149A	0.474328		2597	GAPDH	1.81114		23597	ACOT9	1.59906		6557	SLC12A1	0.416557
100	ADA	1.33925		4118	MAL	0.112092		27284	SULT1B1	0.491023		104	ADARB1	0.605663		9843	HEPH	3.11356		4239	MFAP4	0.545548
9521	EEF1E1	1.60443		4690	NCK1	2.23132		1401	CRP	0.146334		4542	MYO1F	0.526089		5349	FXYD3	2.26893		22974	TPX2	1.74055
9073	CLDN8	0.335142		3795	KHK	0.325185		57035	C1orf63	1.78364		81575	APOLD1	0.343589		29988	SLC2A8	0.717959		6472	SHMT2	1.52373
653	BMP5	0.67881		5731	PTGER1	0.662556		6401	SELE	0.53293		10979	PLEKHC1	0.499286		2159	F10	0.661612		7518	XRCC4	1.39889
25788	RAD54B	1.4516		9362	CPNE6	0.64422		5270	SERPINE2	2.67345		847	CAT	0.444371		4306	NR3C2	0.568175		1615	DARS	1.53207
8727	CTNNAL1	1.45492		54996	MOSC2	0.394286		4482	MSRA	0.592066		9535	GMFG	0.387857		1164	CKS2	2.2768		2232	FDXR	1.47684
8318	CDC45L	1.57362		2940	GSTA3	0.520725		731	C8A	0.437512		7167	TPI1	1.76613		3958	LGALS3	2.00017		3161	HMMR	1.585
5697	PYY	0.662531		2261	FGFR3	0.485537		79174	CRELD2	0.626366		25959	ANKRD25	0.493616		2914	GRM4	0.702467		79651	RHBDF2	1.45206
80183	C13orf18	1.85835		79651	RHBDF2	2.0569		9611	NCOR1	0.563931		2	A2M	0.376581		4033	LRMP	0.53416		84790	TUBA1C	1.37977
10460	TACC3	1.51572		858	CAV2	4.97107		4277	MICB	2.2435		5096	PCCB	2.01508		3818	KLKB1	0.563188		51196	PLCE1	0.600142
23016	EXOSC7	1.37401		6676	SPAG4	4.25515		3434	IFIT1	3.91822		1808	DPYSL2	0.341716		441263	PMS2L11	0.645229		4311	MME	0.48744
991	CDC20	1.9558		240	ALOX5	2.86576		3712	IVD	0.557506		56649	TMPRSS4	3.07395		84790	TUBA1C	1.77764		9806	SPOCK2	0.690433
5631	PRPS1	1.46662		3460	IFNGR2	1.78709		6472	SHMT2	0.618666		2791	GNG11	0.311452		991	CDC20	2.41755		1393	CRHBP	0.576088
58530	LY6G6D	1.7593		3055	HCK	2.51565		2162	F13A1	2.34781		8270	LAGE3	1.79832		27242	TNFRSF21	2.3087		25913	POT1	1.45026
1259	CNGA1	0.638986		54209	TREM2	2.37714		97	ACYP1	1.67502		3418	IDH2	2.07813		1063	CENPF	1.6478		5982	RFC2	1.41936
10309	CCNO	1.34558		5214	PFKP	3.14826		1009	CDH11	2.08357		5376	PMP22	0.406225		23052	ENDOD1	1.62762		51092	SIDT2	0.68037
4835	NQO2	1.60805		23231	KIAA0746	3.23127		79056	PRRG4	0.595245		6768	ST14	1.9796		4494	MT1F	0.447895		3832	KIF11	1.72333
28974	C19orf53	1.31254		10095	ARPC1B	2.58555		4925	NUCB2	0.351926		9837	GINS1	2.60398		323	APBB2	1.63243		5730	PTGDS	0.500883
1113	CHGA	0.551676		7837	PXDN	3.39121		9133	CCNB2	2.18077		55974	RAG1AP1	1.95193		100132833	LOC100132833	0.686814		3692	EIF6	1.45371
23035	PHLPPL	0.503902		363	AQP6	0.540872		3626	INHBC	0.535146		2295	FOXF2	0.402755		784	CACNB3	1.46867		4017	LOXL2	1.44971
2037	EPB41L2	1.45722		26608	TBL2	1.92758		90411	MCFD2	0.531492		2624	GATA2	0.566029		8528	DDO	0.716617		8295	TRRAP	1.41403
79581	GPR172A	1.57894		2625	GATA3	0.300176		8664	EIF3D	1.63099		5831	PYCR1	1.78123		10051	SMC4	1.83065		3627	CXCL10	1.93501
4306	NR3C2	0.45001		2352	FOLR3	0.575754		54838	C10orf26	0.651015		7283	TUBG1	2.2243		10437	IFI30	1.89361		9031	BAZ1B	1.44551
2517	FUCA1	0.577063		30845	EHD3	0.432404		79366	NSBP1	0.706807		3142	HLX	0.498287		3976	LIF	1.91439		9121	SLC16A5	0.710884
5987	TRIM27	1.31764		79625	C4orf31	0.241409		4281	MID1	2.0407		1382	CRABP2	4.39101		79728	PALB2	1.48602		10376	TUBA1B	1.48839
23136	EPB41L3	0.528232		5095	PCCA	0.351728		6924	TCEB3	0.692059		26502	NARF	2.00204		2056	EPO	0.666695		79733	E2F8	1.51869
54979	HRASLS2	0.642006		5267	SERPINA4	0.560392		23461	ABCA5	0.485131		8914	TIMELESS	2.05298		8190	MIA	2.20631		2537	IFI6	1.8388
4605	MYBL2	1.4181		360	AQP3	0.317901		85453	TSPYL5	0.578245		10130	PDIA6	1.95511		1307	COL16A1	2.32904		1453	CSNK1D	1.48346
54606	DDX56	1.42385		79415	C17orf62	2.4216		10549	PRDX4	0.590435		22885	ABLIM3	0.515491		4326	MMP17	0.680933		23450	SF3B3	1.321
1404	HAPLN1	0.675407		23769	FLRT1	0.586757		64108	RTP4	2.22653		2054	STX2	0.643171		3671	ISLR	2.70853		6628	SNRPB	1.54893
29887	SNX10	1.54945		2525	FUT3	0.518916		10417	SPON2	2.01178		8508	NIPSNAP1	1.58703		343	AQP8	0.188369		2617	GARS	1.43235
23518	R3HDM1	1.4462		7045	TGFBI	4.34295		3978	LIG1	1.65893		5984	RFC4	2.75622		10487	CAP1	1.92114		6282	S100A11	1.7919
64754	SMYD3	1.37716		79746	ECHDC3	0.293435		55219	TMEM57	0.541401		27123	DKK2	0.485569		1296	COL8A2	1.65182		1196	CLK2	1.46393
10891	PPARGC1A	0.588902		1428	CRYM	0.31577		57817	HAMP	0.191868		23090	ZNF423	0.47004		316	AOX1	0.33989		79762	C1orf115	0.567328
79084	WDR77	1.41992		1468	SLC25A10	0.513032		9798	KIAA0174	1.65785		5414	SEPT4	0.681428		7639	ZNF85	0.63737		4864	NPC1	1.57506
1477	CSTF1	1.33175		581	BAX	2.19287		54997	TESC	2.09757		4072	TACSTD1	3.27135		145389	SLC38A6	2.23547		47	ACLY	1.51263
23082	PPRC1	1.37161		29118	DDX25	0.625307		38	ACAT1	0.576468		7105	TSPAN6	2.48376		7518	XRCC4	1.84263		9058	SLC13A2	0.725107
5228	PGF	1.37596		5121	PCP4	0.168002		54810	GIPC2	0.477498		687	KLF9	0.544781		5734	PTGER4	0.540885		55273	TMEM100	0.466402
8991	SELENBP1	0.445423		1380	CR2	0.502537		29937	NENF	1.36007		51203	NUSAP1	2.53285		54546	RNF186	0.383554		57161	PELI2	0.620443
1671	DEFA6	2.58402		10801	SEPT9	1.56085		2191	FAP	1.884		4091	SMAD6	0.537108		64127	NOD2	1.57125		28511	NKIRAS2	1.28432
10420	TESK2	0.738238		5730	PTGDS	0.311876		84560	MT4	0.45258		2821	GPI	2.29682		7923	HSD17B8	0.616282		6185	RPN2	1.37228
8857	FCGBP	0.384588		5602	MAPK10	0.588563		9414	TJP2	0.485505		2191	FAP	2.49602		7881	KCNAB1	0.714794		115353	LRRC42	1.36078
9314	KLF4	0.527789		51084	CRYL1	0.309722		4837	NNMT	0.351355		3579	IL8RB	0.424199		6424	SFRP4	3.60933		8487	SIP1	1.39073
5523	PPP2R3A	0.704595		4674	NAP1L2	0.429053		7980	TFPI2	0.485487		1736	DKC1	1.79203		79930	DOK3	0.744889		58189	WFDC1	0.609942
55165	CEP55	1.82612		5313	PKLR	0.515278		10588	MTHFS	0.659322		4311	MME	0.411032		4171	MCM2	1.70611		10266	RAMP2	0.642258
65018	PINK1	0.687641		968	CD68	2.69369		10613	ERLIN1	0.565468		84981	MGC14376	0.350266		495	ATP4A	0.439045		5202	PFDN2	1.39454
23165	NUP205	1.46221		2326	FMO1	0.154097		6659	SOX4	2.17595		51053	GMNN	2.63462		3685	ITGAV	1.80329		29088	MRPL15	1.52455
6286	S100P	2.56996		10227	TETRAN	1.92206		5091	PC	0.499453		79703	C11orf80	1.88587		3684	ITGAM	2.11081		26051	PPP1R16B	0.672427
114049	WBSCR22	1.39893		653784	FAM128A	2.21487		6609	SMPD1	0.650202		9833	MELK	2.67948		55844	PPP2R2D	0.674387		55181	C17orf71	1.35186
6319	SCD	1.515		79070	KDELC1	3.09687		55114	ARHGAP17	1.45064		57088	PLSCR4	0.39954		7041	TGFB1I1	2.3796		9601	PDIA4	1.50917
53918	PELO	1.44807		5699	PSMB10	2.76651		55227	LRRC1	2.20232		730	C7	0.275312		2057	EPOR	0.636029		57819	LSM2	1.49909
8662	EIF3B	1.55336		6636	SNRPF	2.25202		79078	C1orf50	0.730274		3399	ID3	0.423075		7832	BTG2	0.468718		55885	LMO3	0.455273
11137	PWP1	1.33958		11335	CBX3	2.80364		2920	CXCL2	0.383834		9770	RASSF2	0.489944		4861	NPAS1	0.700297		8635	RNASET2	1.68033
55559	UCHL5IP	1.32743		79762	C1orf115	0.376062		217	ALDH2	0.649466		4869	NPM1	1.94302		10232	MSLN	3.6834		10765	JARID1B	1.47798
6372	CXCL6	1.98168		57111	RAB25	0.258731		8613	PPAP2B	0.561141		22998	LIMCH1	0.402864		57596	BEGAIN	0.598365		4938	OAS1	1.69583
1675	CFD	0.479904		8795	TNFRSF10B	1.66554		1371	CPOX	0.608149		3164	NR4A1	0.297545		6514	SLC2A2	0.402695		653784	FAM128A	1.55689
10528	NOL5A	1.5599		7421	VDR	0.538043		6296	ACSM3	0.43573		11015	KDELR3	1.73449		6764	ST5	1.48477		10874	NMU	1.94739
4640	MYO1A	0.539297		9450	LY86	2.29101		79754	ASB13	0.586973		3953	LEPR	0.540946		2322	FLT3	0.660297		10576	CCT2	1.5806
26031	OSBPL3	1.39078		6001	RGS10	2.65654		5005	ORM2	0.443167		9060	PAPSS2	0.42571		5596	MAPK4	0.720098		9238	TBRG4	1.34447
1384	CRAT	0.717455		27347	STK39	3.21847		2896	GRN	1.56022		9133	CCNB2	2.39707		2769	GNA15	1.92295		79005	SCNM1	1.25746
1786	DNMT1	1.66152		11118	BTN3A2	2.80098		10135	PBEF1	0.475512		3838	KPNA2	3.51755		7020	TFAP2A	1.84213		3959	LGALS3BP	1.7427
5266	PI3	1.98406		64798	DEPDC6	0.439799		79713	TMEM149	0.618711		24137	KIF4A	2.77484		57228	LOC57228	1.81564		5710	PSMD4	1.53051
10351	ABCA8	0.435949		84619	ZGPAT	0.526437		3161	HMMR	2.23798		51090	PLLP	0.356075		25837	RAB26	0.49971		11082	ESM1	2.05875
2494	NR5A2	0.607203		2731	GLDC	0.297949		27230	SERP1	0.58485		5420	PODXL	0.415649		10444	ZER1	0.780897		1019	CDK4	1.43702
2555	GABRA2	0.662879		5064	PALM	0.525864		11186	RASSF1	1.56566		79053	ALG8	2.07924		3838	KPNA2	2.40653		54517	PUS7	1.49224
9121	SLC16A5	0.720921		2888	GRB14	0.22419		28639	TRBC1	2.03724		219654	C10orf56	0.519301		29940	DSE	2.37238		90141	C14orf143	1.49021
285	ANGPT2	1.4416		865	CBFB	1.8106		441024	MTHFD2L	0.602276		65009	NDRG4	0.520185		5569	PKIA	2.00319		79590	MRPL24	1.37029
9465	AKAP7	0.723682		25796	PGLS	1.90922		27347	STK39	2.11811		4171	MCM2	2.24598		8501	SLC43A1	0.370095		5436	POLR2G	1.31631
7102	TSPAN7	0.469631		275	AMT	0.490136		2114	ETS2	0.563702		6185	RPN2	1.71436		23329	KIAA0984	0.63166		6649	SOD3	0.685541
10239	AP3S2	0.712551		65010	SLC26A6	0.610243		84981	MGC14376	0.481912		6387	CXCL12	0.465807		5274	SERPINI1	0.439494		10134	BCAP31	1.43383
27286	SRPX2	1.5749		2016	EMX1	0.492761		79022	TMEM106C	1.96741		51232	CRIM1	0.446633		1396	CRIP1	2.21604		1634	DCN	0.459787
4495	MT1G	0.47247		51440	HPCAL4	0.596619		55195	C14orf105	0.478412		5328	PLAU	2.79459		306	ANXA3	2.32219		23480	SEC61G	1.58886
4488	MSX2	1.59822		59307	SIGIRR	0.525381		1012	CDH13	1.92346		2192	FBLN1	0.524165		6890	TAP1	1.74551		2523	FUT1	0.733891
9767	PHF16	1.47637		871	SERPINH1	2.16332		81606	LBH	1.92311		780	DDR1	1.76162		38	ACAT1	0.519849		8819	SAP30	1.39326
7153	TOP2A	1.88914		6568	SLC17A1	0.230628		51009	DERL2	0.551688		10765	JARID1B	1.7776		9111	NMI	1.9473		5279	PIGC	1.29135
4321	MMP12	2.36706		51659	GINS2	2.48691		6359	CCL15	2.07986		7764	ZNF217	2.39468		1950	EGF	0.256131		8996	NOL3	1.50461
10669	CGREF1	1.35216		259217	HSPA12A	0.390888		57404	CYP20A1	0.614054		51650	MRPS33	1.8002		10635	RAD51AP1	1.93804		4439	MSH5	1.44171
25984	KRT23	2.04937		51177	PLEKHO1	2.52106		3925	STMN1	1.90455		79711	IPO4	1.84873		965	CD58	2.2212		27124	PIB5PA	0.730076
5209	PFKFB3	1.59793		2014	EMP3	3.25594		81031	SLC2A10	0.383973		3045	HBD	0.617201		994	CDC25B	1.58178		8896	BUD31	1.42041
54881	TEX10	1.4167		5816	PVALB	0.146842		3598	IL13RA2	0.398586		142	PARP1	1.81897		7070	THY1	2.29856		3796	KIF2A	1.56894
6185	RPN2	1.45454		5836	PYGL	2.74941		3782	KCNN3	1.38955		4616	GADD45B	0.423202		35	ACADS	0.70766		79728	PALB2	1.40397
6523	SLC5A1	1.62568		58495	OVOL2	0.571645		2673	GFPT1	0.540733		5690	PSMB2	1.74752		56951	C5orf15	1.51082		1278	COL1A2	2.24699
7050	TGIF1	1.49864		10351	ABCA8	0.262204		54981	C9orf95	0.536647		51373	MRPS17	2.08628		871	SERPINH1	2.27413		9764	KIAA0513	0.749524
8480	RAE1	1.44881		5585	PKN1	2.01824		991	CDC20	2.19527		55759	WDR12	1.97207		2157	F8	0.444385		10308	ZNF267	1.64137
56683	C21orf59	1.37079		51458	RHCG	0.198243		8638	OASL	2.20255		8613	PPAP2B	0.367261		868	CBLB	2.08488		1022	CDK7	1.548
79616	CCNJL	0.74701		10327	AKR1A1	0.510181		7045	TGFBI	1.72292		1318	SLC31A2	0.528898		23271	CAMSAP1L1	1.53132		7869	SEMA3B	0.677978
55732	C1orf112	1.37099		9601	PDIA4	1.88942		22915	MMRN1	0.450433		65055	REEP1	0.505691		55124	PIWIL2	0.548122		51001	MTERFD1	1.62234
26586	CKAP2	1.5909		65057	ACD	1.69749		6843	VAMP1	1.38053		10406	WFDC2	3.90024		2017	CTTN	1.50399		11004	KIF2C	1.39617
6624	FSCN1	1.42441		23562	CLDN14	0.611848		2357	FPR1	0.554198		23231	KIAA0746	2.1381		290	ANPEP	0.201019		11248	NXPH3	0.756379
7263	TST	0.566589		55268	ECHDC2	0.523865		28396	IGHV4-31	1.56782		26040	SETBP1	0.495664		9104	RGN	0.444233		79833	GEMIN6	1.31937
5424	POLD1	1.31517		9031	BAZ1B	2.0761		28755	TRAC	1.85895		55303	GIMAP4	0.468008		100129668	MICA	1.70217		63876	PKNOX2	0.752873
29127	RACGAP1	1.70277		3818	KLKB1	0.45831		30845	EHD3	0.568599		57658	CALCOCO1	0.600325		3832	KIF11	1.98165		2262	GPC5	0.682094
3162	HMOX1	0.653667		10840	ALDH1L1	0.258604		4552	MTRR	0.59389		23604	DAPK2	0.574296		8569	MKNK1	0.580022		27042	C1orf107	1.34649
9780	FAM38A	1.48213		1794	DOCK2	2.48738		9172	MYOM2	0.718282		6790	AURKA	2.46177		58498	MYL7	0.674412		790	CAD	1.38352
6520	SLC3A2	1.33002		624	BDKRB2	0.392235		25924	MYRIP	0.374711		26051	PPP1R16B	0.585784		9493	KIF23	1.61767		9314	KLF4	0.560885
9764	KIAA0513	0.712211		51660	BRP44L	0.410141		3597	IL13RA1	0.528055		7356	SCGB1A1	0.0970848		60312	AFAP1	1.46404		10381	TUBB3	1.39049
54474	KRT20	0.399393		3119	HLA-DQB1	3.34716		51157	ZNF580	1.45062		9056	SLC7A7	0.529144		8942	KYNU	1.54512		8480	RAE1	1.34438
203068	TUBB	1.46375		4835	NQO2	0.356394		51053	GMNN	2.29738		5473	PPBP	0.371767		6400	SEL1L	0.408313		103	ADAR	1.34957
27284	SULT1B1	0.529302		3801	KIFC3	0.592411		79001	VKORC1	0.671048		81698	C15orf5	0.575371		1757	SARDH	0.680572		3099	HK2	1.94301
54831	BEST2	0.50691		56005	C19orf10	1.65881		8801	SUCLG2	0.574279		7177	TPSAB1	0.401711		2634	GBP2	2.22869		6368	CCL23	0.776592
65987	KCTD14	1.51919		79153	GDPD3	0.548145		54187	NANS	0.567095		9625	AATK	0.584845		80763	C12orf39	0.456141		51526	C20orf111	1.37849
8295	TRRAP	1.29909		26275	HIBCH	0.404178		55034	MOCOS	0.431076		5950	RBP4	0.36264		11317	RBPJL	0.292062		23658	LSM5	1.49827
3783	KCNN4	1.56211		5791	PTPRE	2.37007		23150	FRMD4B	0.501937		81493	SYNC1	0.583352		7850	IL1R2	2.27596		1736	DKC1	1.34476
4282	MIF	1.5997		8445	DYRK2	2.16746		5318	PKP2	0.652223		8809	IL18R1	0.535817		390	RND3	1.97646		79902	NUP85	1.48021
9221	NOLC1	1.34892		5172	SLC26A4	0.443682		1318	SLC31A2	0.59179		745	C11orf9	0.61606		7050	TGIF1	1.87518		1440	CSF3	0.747451
8638	OASL	0.661843		5590	PRKCZ	0.574376		10473	HMGN4	1.65186		81671	TMEM49	2.071		51196	PLCE1	0.439118		1674	DES	0.620583
3231	HOXD1	0.708266		6565	SLC15A2	0.592759		28232	SLCO3A1	1.4267		3161	HMMR	2.083		5266	PI3	2.27706		5319	PLA2G1B	0.338972
55299	BXDC2	1.35339		51379	CRLF3	2.07253		80303	EFHD1	0.48082		55321	C20orf46	0.58988		26010	LOC26010	1.50078		79415	C17orf62	1.51434
56902	PNO1	1.44913		51428	DDX41	1.90553		9787	DLG7	2.1096		10810	WASF3	0.460223		4499	MT1M	0.305113		5351	PLOD1	1.44816
5471	PPAT	1.41458		9754	STARD8	0.605681		83729	INHBE	0.293417		2274	FHL2	2.7734		11082	ESM1	2.11038		55651	NOLA2	1.43144
80149	ZC3H12A	1.40134		7049	TGFBR3	0.324694		8615	USO1	0.599026		9768	KIAA0101	2.12545		4143	MAT1A	0.496331		145389	SLC38A6	1.67692
79586	CHPF	1.40899		25865	PRKD2	1.66341		2180	ACSL1	0.513609		55630	SLC39A4	2.09908		5793	PTPRG	1.78887		8671	SLC4A4	0.535537
6790	AURKA	1.6827		79919	C2orf54	0.594268		3915	LAMC1	1.73935		9518	GDF15	4.36565		28954	REM1	0.657269		7637	ZNF84	1.47321
563	AZGP1	1.78243		7180	CRISP2	0.726445		7153	TOP2A	2.90071		84617	TUBB6	0.465285		11167	FSTL1	2.1149		55282	LRRC36	0.735516
8570	KHSRP	1.24567		8985	PLOD3	1.8321		5199	CFP	0.628423		477	ATP1A2	0.679474		10981	RAB32	1.4664		5985	RFC5	1.40586
90865	IL33	1.43892		1672	DEFB1	0.138828		594	BCKDHB	0.59307		116832	RPL39L	2.60488		3934	LCN2	4.12581		5704	PSMC4	1.4062
5959	RDH5	0.678119		4363	ABCC1	1.87767		760	CA2	0.427061		54861	SNRK	0.463886		7941	PLA2G7	2.39113		6445	SGCG	0.736973
23677	SH3BP4	1.53106		1371	CPOX	1.84023		19	ABCA1	0.580195		5187	PER1	0.544589		5366	PMAIP1	2.21899		4502	MT2A	0.645618
8175	SF3A2	1.39088		140597	TCEAL2	0.281934		51071	DERA	0.523326		51092	SIDT2	0.562172		4010	LMX1B	0.706856		5836	PYGL	1.65266
7329	UBE2I	1.37952		140462	ASB9	0.542562		9355	LHX2	0.730754		11222	MRPL3	2.44978		6364	CCL20	3.4192		23306	TMEM194	1.31209
55622	TTC27	1.39553		1028	CDKN1C	0.463696		1147	CHUK	0.582318		650	BMP2	0.391824		9232	PTTG1	1.93614		80308	FLAD1	1.3526
23160	WDR43	1.44544		3428	IFI16	2.87216		55033	FKBP14	0.624135		26003	GORASP2	1.84091		51032	ELA2B	0.136193		6633	SNRPD2	1.46704
23302	WSCD1	0.724179		9246	UBE2L6	2.08766		28825	IGLV1-40	2.03202		3775	KCNK1	2.46796		7052	TGM2	1.78097		22889	KIAA0907	1.5032
3925	STMN1	1.40947		27124	PIB5PA	0.50409		9451	EIF2AK3	0.488757		1290	COL5A2	3.06343		64175	LEPRE1	1.63664		54732	TMED9	1.29868
6932	TCF7	1.36792		1512	CTSH	0.371244		51184	ATPBD1C	0.593399		9496	TBX4	0.60248		6491	STIL	1.8244		6440	SFTPC	0.354238
55018	C17orf73	0.465198		7846	TUBA1A	2.62895		10964	IFI44L	3.68904		1316	KLF6	0.410809		3710	ITPR3	1.46019		7941	PLA2G7	1.70794
79833	GEMIN6	1.31574		6628	SNRPB	2.12672		6782	STCH	0.436916		9728	KIAA0256	0.436242		113177	C19orf36	0.676722		3781	KCNN2	0.693598
54517	PUS7	1.59596		54550	EFCBP2	0.618502		5238	PGM3	0.50564		9034	CCRL2	0.561141		6450	SH3BGR	0.641525		1289	COL5A1	1.90167
23198	PSME4	1.27909		38	ACAT1	0.311055		2395	FXN	0.597604		55165	CEP55	2.34023		5352	PLOD2	2.26214		55656	INTS8	1.39669
10924	SMPDL3A	0.403353		9153	SLC28A2	0.602347		5110	PCMT1	0.58986		65108	MARCKSL1	2.30249		51700	CYB5R2	1.59896		286148	DPY19L4	1.5161
3957	LGALS2	0.53367		1633	DCK	2.67719		8809	IL18R1	0.594049		2237	FEN1	1.84382		4439	MSH5	1.56195		5590	PRKCZ	0.665049
4953	ODC1	1.72328		83442	SH3BGRL3	2.41017		11188	NISCH	1.47734		2157	F8	0.484167		6091	ROBO1	2.11212		11014	KDELR2	1.43132
27339	PRPF19	1.31678		203068	TUBB	2.41823		10385	BTN2A2	1.32278		7264	TSTA3	1.86793		5191	PEX7	0.588132		10460	TACC3	1.41749
93081	C13orf27	1.42494		8379	MAD1L1	2.16316		7058	THBS2	2.67979		11097	NUPL2	1.73274		23236	PLCB1	0.62734		25802	LMOD1	0.691048
10112	KIF20A	1.53369		6296	ACSM3	0.433661		25998	IBTK	0.509031		9938	ARHGAP25	0.594132		51085	MLXIPL	0.646811		6403	SELP	0.689775
24137	KIF4A	1.68585		11314	CD300A	2.15813		22889	KIAA0907	1.8691		1674	DES	0.473928		9780	FAM38A	1.9648		79825	CCDC48	0.728789
3553	IL1B	1.85681		3588	IL10RB	2.1562		715	C1R	0.585699		7111	TMOD1	0.646505		2494	NR5A2	0.341914		53905	DUOX1	0.620314
79762	C1orf115	0.541683		7172	TPMT	0.562457		9837	GINS1	2.50044		79825	CCDC48	0.59525		7434	VIPR2	0.636459		6223	RPS19	1.37241
90355	C5orf30	0.587549		4350	MPG	1.56936		29015	SLC43A3	0.613151		9429	ABCG2	0.553554		80344	WDR23	0.741445		25928	SOSTDC1	0.490243
27299	ADAMDEC1	0.404684		51690	LSM7	2.44511		22919	MAPRE1	1.54787		1278	COL1A2	2.64911		65108	MARCKSL1	1.99927		4482	MSRA	0.656502
7851	MALL	0.514889		5965	RECQL	2.20333		6284	S100A13	1.78399		5734	PTGER4	0.596233		1413	CRYBA4	0.706276		65005	MRPL9	1.39374
634	CEACAM1	0.462329		712	C1QA	3.41071		2745	GLRX	0.635719		10330	CNPY2	2.08317		28231	SLCO4A1	2.24054		2305	FOXM1	1.52744
4751	NEK2	1.41629		23258	RAB6IP1	1.84461		10916	MAGED2	1.66472		1048	CEACAM5	6.4964		2620	GAS2	0.433851		25797	QPCT	1.81619
81034	SLC25A32	1.58528		10960	LMAN2	1.83102		83480	PUS3	0.560709		316	AOX1	0.564109		100128919	LOC100128919	0.428403		11260	XPOT	1.59396
9184	BUB3	1.38766		7431	VIM	2.88073		2690	GHR	0.316614		63875	MRPL17	1.91821		146562	C16orf71	0.701568		2066	ERBB4	0.731121
51099	ABHD5	0.690255		23636	NUP62	1.6776		9043	SPAG9	0.653512		6368	CCL23	0.670158		2146	EZH2	1.91128		23171	GPD1L	0.606188
6446	SGK	0.523284		9380	GRHPR	0.543802		4313	MMP2	2.13881		1063	CENPF	1.99746		3762	KCNJ5	0.681913		79622	C16orf33	1.36923
10576	CCT2	1.55882		51526	C20orf111	1.66587		11130	ZWINT	2.76461		5789	PTPRD	0.700322		5920	RARRES3	2.35422		5987	TRIM27	1.26712
79799	UGT2A3	0.403644		79890	RIN3	1.59814		7102	TSPAN7	0.556524		8692	HYAL2	0.533536		9019	MPZL1	1.46511		3428	IFI16	1.66919
51042	ZNF593	1.42398		3029	HAGH	0.56562		26509	FER1L3	2.03033		6732	SRPK1	1.60586		4878	NPPA	0.670668		58494	JAM2	0.65502
51654	CDK5RAP1	1.29855		4485	MST1	0.508105		12	SERPINA3	0.56272		25840	METTL7A	0.451107		79758	DHRS12	0.679588		5682	PSMA1	1.33991
3033	HADH	0.666957		6337	SCNN1A	0.227085		23396	PIP5K1C	1.4135		80833	APOL3	0.494742		4321	MMP12	3.93634		27254	CSDC2	0.741359
55726	C12orf11	1.55089		7832	BTG2	0.521352		5891	RAGE	1.38271		26577	PCOLCE2	0.376136		664	BNIP3	0.395753		1300	COL10A1	2.16832
9023	CH25H	1.49311		4830	NME1	2.18558		79722	ANKRD55	0.684762		4312	MMP1	6.24577		2833	CXCR3	0.739681		10623	POLR3C	1.34036
54512	EXOSC4	1.36664		55695	NSUN5	1.85993		3263	HPX	0.513013		191	AHCY	1.91423		23245	ASTN2	0.717008		6626	SNRPA	1.39338
8904	CPNE1	1.56679		10562	OLFM4	0.427724		8459	TPST2	0.580859		7873	ARMET	1.63731		6440	SFTPC	0.652194		256949	ANKRD47	0.738256
58473	PLEKHB1	1.5585		26751	SH3YL1	0.372537		27122	DKK3	2.18883		28985	MCTS1	2.11416		55689	YEATS2	1.47544		3956	LGALS1	1.702
6091	ROBO1	1.52158		10552	ARPC1A	1.87995		5745	PTHR1	0.684957		23658	LSM5	1.91751		1101	CHAD	0.676352		26121	PRPF31	1.34712
29953	TRHDE	0.691888		10247	HRSP12	0.332917		11231	SEC63	0.641163		79622	C16orf33	1.83581		6369	CCL24	0.66392		51321	AMZ2	1.47191
79850	FAM57A	1.43995		64284	RAB17	0.400835		23177	CEP68	1.5152		9569	GTF2IRD1	1.66057		79094	CHAC1	0.542187		1434	CSE1L	1.43885
9289	GPR56	1.45705		3978	LIG1	1.933		9493	KIF23	1.60326		57415	C3orf14	2.45195		114819	CROCCL2	0.638261		9496	TBX4	0.780763
10110	SGK2	0.592102		9365	KL	0.15642		51196	PLCE1	1.34768		51659	GINS2	2.17908		8553	BHLHB2	2.05968		55726	C12orf11	1.47833
6355	CCL8	0.580046		55689	YEATS2	1.96668		729	C6	0.398823		51162	EGFL7	0.448401		10848	PPP1R13L	1.59029		55732	C1orf112	1.34597
64151	NCAPG	1.55548		2123	EVI2A	3.05502		10125	RASGRP1	2.00965		4900	NRGN	0.407283		3556	IL1RAP	1.61203		3308	HSPA4	1.47952
54894	RNF43	1.64146		5935	RBM3	2.68352		2850	GPR27	0.73225		983	CDC2	2.32235		171558	PTCRA	0.689654		2960	GTF2E1	1.30539
79134	TMEM185B	1.4367		3248	HPGD	0.289583		56892	C8orf4	0.414716		72	ACTG2	0.454274		4982	TNFRSF11B	2.15235		64108	RTP4	1.51419
4319	MMP10	1.92353		6916	TBXAS1	1.80402		890	CCNA2	1.77542		80323	CCDC68	0.508095		28968	SLC6A16	0.616392		10095	ARPC1B	1.54976
3725	JUN	1.55268		6748	SSR4	1.73		26227	PHGDH	0.534529		9650	MTFR1	1.79954		25984	KRT23	2.64388		328	APEX1	1.38249
8705	B3GALT4	0.74087		3669	ISG20	2.42762		6580	SLC22A1	0.211286		328	APEX1	1.66045		81855	SFXN3	1.56882		1318	SLC31A2	0.695426
64762	FAM59A	0.696676		10399	GNB2L1	1.84913		8175	SF3A2	1.58141		9500	MAGED1	1.92843		9837	GINS1	1.8819		6596	HLTF	1.50643
7474	WNT5A	1.7036		9619	ABCG1	2.22925		11065	UBE2C	2.11422		23753	SDF2L1	1.86506		11334	TUSC2	0.768066		8698	EDG6	0.79885
11082	ESM1	1.79117		23612	PHLDA3	1.67568		580	BARD1	1.80461		8807	IL18RAP	0.597857		23012	STK38L	1.54111		1113	CHGA	0.643201
25829	TMEM184B	1.30816		5984	RFC4	2.46931		9768	KIAA0101	1.86257		1453	CSNK1D	1.78252		8822	FGF17	0.730566		4436	MSH2	1.5362
3376	IARS	1.62493		284021	C17orf60	1.65627		5167	ENPP1	0.530869		23673	STX12	0.601039		545	ATR	1.51241		3248	HPGD	0.460293
79801	SHCBP1	1.38142		1014	CDH16	0.182472		10535	RNASEH2A	1.66711		4129	MAOB	0.518842		27042	C1orf107	1.47629		2287	FKBP3	1.67703
51373	MRPS17	1.42432		79036	C19orf50	1.50078		55013	CCDC109B	2.25412		7818	DAP3	1.80338		84561	SLC12A8	1.88367		890	CCNA2	1.51805
2189	FANCG	1.3563		8671	SLC4A4	0.343826		6720	SREBF1	0.558736		51673	TPPP3	0.32986		3854	KRT6B	2.48564		51691	LSM8	1.40979
1026	CDKN1A	0.707093		23464	GCAT	0.668424		9735	KNTC1	1.79696		24140	FTSJ1	1.46713		51092	SIDT2	0.574513		9918	NCAPD2	1.42075
7358	UGDH	0.526577		10051	SMC4	2.7809		2495	FTH1	1.92267		1001	CDH3	3.16468		5745	PTHR1	0.7222		55699	IARS2	1.40526
9588	PRDX6	0.633785		11073	TOPBP1	2.06446		116039	OSR2	1.58234		3910	LAMA4	0.698079		53918	PELO	1.7402		79023	NUP37	1.54148
55833	UBAP2	1.31589		313	AOAH	2.12741		1236	CCR7	1.51573		84908	FAM136A	1.6126		22891	ZNF365	1.85594		284	ANGPT1	0.664954
3291	HSD11B2	0.445171		23399	DULLARD	1.65115		10237	SLC35B1	0.651656		7329	UBE2I	1.69924		5445	PON2	1.9825		5691	PSMB3	1.46623
10813	UTP14A	1.31746		788	SLC25A20	0.634602		51004	COQ6	0.680499		7965	JTV1	1.67894		55885	LMO3	0.387254		63920	LOC63920	1.46866
687	KLF9	0.708353		7869	SEMA3B	0.519623		5789	PTPRD	0.68232		2040	STOM	0.488242		3959	LGALS3BP	2.45637		8936	WASF1	1.50216
7453	WARS	1.41238		2348	FOLR1	0.268198		23385	NCSTN	1.48803		7538	ZFP36	0.409159		10964	IFI44L	2.67076		79134	TMEM185B	1.3952
8525	DGKZ	1.54068		2639	GCDH	0.614684		9452	ITM2A	1.89057		5437	POLR2H	1.78663		2875	GPT	0.647856		6944	VPS72	1.36743
4928	NUP98	1.2827		25963	TMEM87A	1.74712		93664	CADPS2	0.618153		1650	DDOST	1.91375		146227	BEAN	1.77885		653	BMP5	0.713354
124	ADH1A	0.753255		5531	PPP4C	1.65059		80775	TMEM177	0.608121		10797	MTHFD2	2.49917		80739	C6orf25	0.745591		55759	WDR12	1.40814
5902	RANBP1	1.38617		2091	FBL	1.94114		54463	FAM134B	0.416773		3898	LAD1	1.7914		55568	GALNT10	1.49605		22899	ARHGEF15	0.739634
23171	GPD1L	0.61379		836	CASP3	2.07703		2810	SFN	1.76836		3699	ITIH3	0.643568		1786	DNMT1	1.87613		580	BARD1	1.47238
55131	RBM28	1.39107		5704	PSMC4	1.74281		4016	LOXL1	2.14523		6274	S100A3	0.573343		2115	ETV1	1.44575		65108	MARCKSL1	1.6513
3833	KIFC1	1.30095		3587	IL10RA	2.48945		701	BUB1B	2.10713		5111	PCNA	2.22654		6674	SPAG1	1.89017		23020	ASCC3L1	1.40577
55759	WDR12	1.57434		23423	TMED3	1.72045		79071	ELOVL6	0.452202		634	CEACAM1	1.86104		79746	ECHDC3	0.457017		10330	CNPY2	1.54226
7367	UGT2B17	0.250592		26278	SACS	3.00844		3135	HLA-G	1.35721		9055	PRC1	2.64101		57125	PLXDC1	1.807		142	PARP1	1.37211
27042	C1orf107	1.2502		847	CAT	0.478184		24137	KIF4A	2.21778		57111	RAB25	2.15911		22889	KIAA0907	1.63953		9356	SLC22A6	0.641531
5801	PTPRR	0.523585		79850	FAM57A	1.98771		6696	SPP1	3.9689		9245	GCNT3	2.7379		4868	NPHS1	0.645561		29901	SAC3D1	1.48636
26747	NUFIP1	1.34594		64175	LEPRE1	1.74311		902	CCNH	0.655439		2523	FUT1	0.624238		27120	DKKL1	0.67997		79625	C4orf31	0.496708
8824	CES2	0.530866		6624	FSCN1	2.37105		4162	MCAM	1.54372		29088	MRPL15	2.09981		4643	MYO1E	1.79722		8880	FUBP1	1.33212
5591	PRKDC	1.60077		7165	TPD52L2	1.66056		6519	SLC3A1	0.354552		2810	SFN	2.27341		59	ACTA2	2.43479		9158	FIBP	1.303
957	ENTPD5	0.530522		54480	CSGlcA-T	1.44894		23550	PSD4	0.695981		5745	PTHR1	0.63934		256949	ANKRD47	0.699584		10016	PDCD6	1.40857
6522	SLC4A2	1.40975		2634	GBP2	3.19261		6772	STAT1	1.99052		7078	TIMP3	0.446266		2615	LRRC32	1.76985		59335	PRDM12	0.745348
4173	MCM4	1.39221		6507	SLC1A3	2.06542		6358	CCL14	0.561019		701	BUB1B	2.41194		79929	MAP6D1	0.664412		4023	LPL	0.54345
10131	TRAP1	1.39473		6561	SLC13A1	0.17155		33	ACADL	0.488427		9124	PDLIM1	0.576895		1440	CSF3	0.676173		6441	SFTPD	0.419096
8209	C21orf33	0.782011		241	ALOX5AP	3.01015		10561	IFI44	2.68646		81611	ANP32E	2.07459		5662	PSD	0.713345		159	ADSS	1.41589
10280	OPRS1	1.37511		9055	PRC1	3.20249		182	JAG1	1.62982		1611	DAP	1.98147		6538	SLC6A11	0.625929		54810	GIPC2	0.536542
5754	PTK7	1.31844		10615	SPAG5	0.430253		23483	TGDS	0.571193		5214	PFKP	2.53209		54453	RIN2	1.60994		6456	SH3GL2	0.661632
27250	PDCD4	0.581223		1475	CSTA	3.18682		9902	MRC2	1.35555		9173	IL1RL1	0.516405		1800	DPEP1	0.448462		3851	KRT4	0.685134
6584	SLC22A5	0.533499		3898	LAD1	0.538035		3929	LBP	0.447154		2999	GZMH	0.494873		4504	MT3	0.647075		26119	LDLRAP1	0.777465
9493	KIF23	1.47227		3816	KLK1	0.306976		1983	EIF5	0.630922		23321	TRIM2	2.00508		8789	FBP2	0.678191		285	ANGPT2	1.63918
3491	CYR61	2.11846		1536	CYBB	2.22592		2938	GSTA1	3.07753		5199	CFP	0.644389		8577	TMEFF1	1.37952		81671	TMEM49	1.51964
2058	EPRS	1.34653		6890	TAP1	2.52807		2674	GFRA1	0.662371		2627	GATA6	0.328279		1384	CRAT	0.561305		7756	ZNF207	1.32432
1978	EIF4EBP1	1.42604		55753	OGDHL	0.221465		79970	ZNF767	1.43686		10653	SPINT2	1.97629		7474	WNT5A	1.93706		5433	POLR2D	1.32776
2537	IFI6	1.61896		3625	INHBB	3.64074		8504	PEX3	0.558207		10040	TOM1L1	2.12524		755	C21orf2	0.739417		5228	PGF	1.58957
2305	FOXM1	1.64538		6472	SHMT2	2.05179		10540	DCTN2	1.33566		64216	TFB2M	2.14963		10200	MPHOSPH6	1.40398		5858	PZP	0.674492
8651	SOCS1	1.2975		26	ABP1	0.12679		983	CDC2	2.23925		3783	KCNN4	2.32558		3049	HBQ1	0.728117		5546	PRCC	1.51666
10628	TXNIP	0.666756		8662	EIF3B	1.64779		6038	RNASE4	0.521411		23042	PDXDC1	1.7229		4486	MST1R	1.8558		1371	CPOX	1.37052
729659	S100A11P1	1.47949		6509	SLC1A4	1.59039		8651	SOCS1	0.664751		1730	DIAPH2	0.684333		1959	EGR2	2.73655		6091	ROBO1	1.75512
49855	SCAPER	0.72899		7157	TP53	2.06995		56920	SEMA3G	1.36391		6690	SPINK1	8.89662		5055	SERPINB2	2.90906		10801	SEPT9	1.24314
25980	C20orf4	1.21344		2878	GPX3	0.218178		59	ACTA2	2.06478		55652	FLJ20489	0.662158		6282	S100A11	2.4508		5348	FXYD1	0.517046
1164	CKS2	1.81492		9141	PDCD5	2.06937		56106	PCDHGA10	0.700615		2920	CXCL2	0.24213		5331	PLCB3	0.669688		86	ACTL6A	1.54387
1717	DHCR7	1.47847		4837	NNMT	6.79875		7103	TSPAN8	3.42319		6776	STAT5A	0.653059		3460	IFNGR2	1.48539		1687	DFNA5	1.54557
5105	PCK1	0.357167		80346	REEP4	1.54068		3635	INPP5D	1.34566		11065	UBE2C	2.66439		23414	ZFPM2	2.35357		9551	ATP5J2	1.35787
471	ATIC	1.48976		837	CASP4	2.34301		51316	PLAC8	0.422958		29980	DONSON	1.99123		4016	LOXL1	2.96141		10964	IFI44L	1.92183
4350	MPG	1.26639		1846	DUSP4	2.20202		27295	PDLIM3	1.88248		3396	ICT1	1.675		2185	PTK2B	0.785424		22976	PAXIP1	1.40649
81575	APOLD1	1.8265		718	C3	4.81213		57149	LYRM1	0.587764		55281	TMEM140	0.616345		23022	PALLD	2.54187		9019	MPZL1	1.31485
7203	CCT3	1.44716		23151	DIP	2.12387		57107	PDSS2	0.648692		6397	SEC14L1	0.616773		410	ARSA	0.676122		3925	STMN1	1.49348
10195	ALG3	1.41712		3486	IGFBP3	3.73154		5493	PPL	0.641577		1832	DSP	3.69773		1044	CDX1	0.657325		687	KLF9	0.695631
79050	NOC4L	1.30623		93664	CADPS2	0.463315		79003	MIS12	0.534123		30846	EHD2	0.592582		115	ADCY9	0.738478		23438	HARS2	1.34869
8884	SLC5A6	1.37946		8690	JRKL	1.67921		962	CD48	1.79328		10652	YKT6	1.59983		4938	OAS1	2.13905		10974	C10orf116	0.493458
27122	DKK3	1.53231		8896	BUD31	1.76		10493	VAT1	1.47315		1289	COL5A1	2.33714		56605	ERO1LB	0.302353		51571	FAM49B	1.30167
79153	GDPD3	0.59507		5156	PDGFRA	0.236186		10952	SEC61B	0.716231		1842	ECM2	0.471023		55332	DRAM	1.63734		23141	KIAA0692	1.3857
5333	PLCD1	0.729779		23643	LY96	3.65564		9053	MAP7	0.647149		6275	S100A4	0.410776		3423	IDS	1.436		6676	SPAG4	1.76505
29780	PARVB	1.35093		2938	GSTA1	0.114919		9869	SETDB1	1.42019		3201	HOXA4	0.605244		1627	DBN1	1.51058		79801	SHCBP1	1.34426
23404	EXOSC2	1.28593		5501	PPP1CC	2.04059		5444	PON1	0.417036		54499	TMCO1	1.79756		10880	ACTL7B	0.750235		5315	PKM2	1.97427
51203	NUSAP1	1.59246		7461	CLIP2	2.02945		64780	MICAL1	1.54216		25900	HOM-TES-103	0.681471		1890	ECGF1	1.64233		1800	DPEP1	0.600521
4521	NUDT1	1.44744		8431	NR0B2	0.446439		4502	MT2A	0.597293		51205	ACP6	1.64866		1515	CTSL2	1.53337		7177	TPSAB1	0.671682
5118	PCOLCE	1.50783		51296	SLC15A3	1.78708		1062	CENPE	1.574		2287	FKBP3	2.56483		5408	PNLIPRP2	0.107561		10917	BTNL3	0.723181
10103	TSPAN1	0.531264		10123	ARL4C	2.94149		5698	PSMB9	2.04306		2357	FPR1	0.528166		26251	KCNG2	0.668547		54606	DDX56	1.30476
26010	LOC26010	0.829727		8521	GCM1	0.65953		5315	PKM2	1.88314		2247	FGF2	0.751355		2523	FUT1	0.571177		10799	RPP40	1.35748
10916	MAGED2	1.36802		26071	FAM127B	1.64576		1592	CYP26A1	0.536746		3949	LDLR	0.531265		10866	HCP5	1.94043		5692	PSMB4	1.45789
92140	MTDH	1.54881		1285	COL4A3	0.458318		23231	KIAA0746	2.04856		10535	RNASEH2A	1.65505		6754	SSTR4	0.645104		79927	GRRP1	0.785429
10963	STIP1	1.36526		6550	SLC9A3	0.704685		51552	RAB14	0.691232		51303	FKBP11	2.17604		9631	NUP155	1.53468		1058	CENPA	1.40047
9656	MDC1	1.28425		51471	NAT8B	0.367711		2954	GSTZ1	0.521476		6505	SLC1A1	0.485226		10455	PECI	0.532475		79778	MICALL2	1.45864
23468	CBX5	1.4349		51067	YARS2	1.7915		2243	FGA	0.533109		1728	NQO1	2.84519		10855	HPSE	1.83552		8904	CPNE1	1.3923
10050	SLC17A4	0.505868		22913	RALY	1.55565		9724	UTP14C	0.669166		79625	C4orf31	0.354892		6262	RYR2	0.677321		2191	FAP	1.78078
2053	EPHX2	0.59253		55720	TSR1	1.70439		48	ACO1	0.643062		1365	CLDN3	2.71318		101	ADAM8	1.32916		8685	MARCO	0.600753
2168	FABP1	0.449194		7462	LAT2	1.73339		656	BMP8B	0.687643		6622	SNCA	0.740094		23357	ANGEL1	0.709656		6283	S100A12	0.687526
1958	EGR1	1.85649		7957	EPM2A	0.698627		2483	FRG1	0.569589		6513	SLC2A1	2.14355		9148	NEURL	0.770389		768	CA9	1.6306
1875	E2F5	1.30693		5216	PFN1	3.00936		2034	EPAS1	0.689756		9735	KNTC1	1.6969		7852	CXCR4	2.7829		3665	IRF7	1.49867
1466	CSRP2	1.62586		23743	BHMT2	0.238141		2803	GOLGA4	0.586349		7082	TJP1	0.614953		9334	B4GALT5	1.70345		7356	SCGB1A1	0.400073
4288	MKI67	1.42463		10623	POLR3C	1.70701		22885	ABLIM3	0.561051		3575	IL7R	0.310629		865	CBFB	1.52018		11181	TREH	0.738204
7433	VIPR1	0.585596		29974	A1CF	0.299476		7936	RDBP	1.58557		29127	RACGAP1	2.3403		59335	PRDM12	0.572312		28956	MAPBPIP	1.42124
25840	METTL7A	0.635411		54979	HRASLS2	0.63598		50486	G0S2	0.459339		5002	SLC22A18	2.04009		5032	P2RY11	0.724324		6632	SNRPD1	1.35179
9918	NCAPD2	1.44515		1827	RCAN1	0.456415		5334	PLCL1	1.18871		5987	TRIM27	1.45349		64714	PDIA2	0.204801		9015	TAF1A	1.36474
5494	PPM1A	0.794276		3459	IFNGR1	2.05682		6309	SC5DL	0.6333		3851	KRT4	0.472074		10409	BASP1	2.20573		11266	DUSP12	1.35563
51316	PLAC8	0.430383		8209	C21orf33	0.603564		29940	DSE	0.514683		79839	CCDC102B	0.58342		9026	HIP1R	0.688821		6491	STIL	1.399
2584	GALK1	1.25951		65003	MRPL11	1.5244		3397	ID1	0.425624		1364	CLDN4	2.19559		6006	RHCE	0.588573		6401	SELE	0.672523
1670	DEFA5	2.75834		3910	LAMA4	2.05748		115201	ATG4A	0.680768		79077	XTP3TPA	1.47865		79891	ZNF671	0.750341		1633	DCK	1.61988
5042	PABPC3	1.52874		2000	ELF4	1.81821		2030	SLC29A1	1.72403		6709	SPTAN1	0.574274		55178	RNMTL1	0.69309		4653	MYOC	0.76878
9912	RICH2	0.545826		8836	GGH	0.335861		822	CAPG	1.78707		9631	NUP155	1.90595		6362	CCL18	2.56942		7283	TUBG1	1.4665
54825	PCLKC	0.62329		9027	NAT8	0.115166		26499	PLEK2	0.563514		7225	TRPC6	0.629232		55111	PLEKHJ1	0.743294		2621	GAS6	0.703708
81618	ITM2C	0.576503		8761	PABPC4	1.99484		54682	MANSC1	0.495577		9580	SOX13	0.607584		79071	ELOVL6	1.78049		10985	GCN1L1	1.30628
9592	IER2	1.41565		3164	NR4A1	0.383793		796	CALCA	0.751587		5255	PHKA1	1.48221		4337	MOCS1	0.725659		5708	PSMD2	1.32689
23228	PLCL2	0.659206		10110	SGK2	0.472407		80273	GRPEL1	0.640702		2202	EFEMP1	0.368924		4625	MYH7	0.666384		1643	DDB2	1.34938
699	BUB1	1.43001		2193	FARSA	1.51187		64151	NCAPG	1.98138		10970	CKAP4	1.82443		9625	AATK	0.670092		10963	STIP1	1.42232
24147	FJX1	1.3169		51504	HSPC152	1.77443		10484	SEC23A	0.561381		3400	ID4	0.461877		5276	SERPINI2	0.134574		6507	SLC1A3	1.43983
10142	AKAP9	0.75026		11151	CORO1A	2.02005		8669	EIF3J	0.532111		4234	METTL1	1.80669		24137	KIF4A	1.90948		55093	C8orf32	1.45682
975	CD81	1.42471		64922	LRRC19	0.299847		80833	APOL3	1.85333		4905	NSF	1.64737		8460	TPST1	1.69884		4673	NAP1L1	1.45656
6781	STC1	1.39726		219	ALDH1B1	0.585151		2537	IFI6	2.72002		10799	RPP40	1.76707		1687	DFNA5	1.73693		4833	NME4	1.38032
908	CCT6A	1.52711		8295	TRRAP	1.92876		9686	VGLL4	1.42738		4818	NKG7	0.494333		8507	ENC1	1.77145		51491	HSPC111	1.43017
5433	POLR2D	1.37531		3965	LGALS9	1.68663		2258	FGF13	2.15445		306	ANXA3	0.372326		6001	RGS10	2.18462		65057	ACD	1.29835
7752	ZNF200	1.21289		1650	DDOST	1.69966		83460	TMEM93	0.716806		23480	SEC61G	1.87011		6541	SLC7A1	0.750948		9130	FAM50A	1.41162
9533	POLR1C	1.32168		10516	FBLN5	0.352537		64922	LRRC19	0.673701		4792	NFKBIA	0.423966		4277	MICB	1.99564		4886	NPY1R	0.476373
79697	C14orf169	1.24864		5264	PHYH	0.380946		5577	PRKAR2B	0.557621		54503	ZDHHC13	1.84337		6277	S100A6	3.14964		27347	STK39	1.87369
4171	MCM2	1.55654		1978	EIF4EBP1	1.95922		3083	HGFAC	0.37319		7979	SHFM1	2.08925		9455	HOMER2	0.420033		27000	ZRF1	1.47593
5984	RFC4	1.5921		2124	EVI2B	3.0182		65057	ACD	1.41753		51651	PTRH2	1.62852		23322	RPGRIP1L	1.41368		5156	PDGFRA	0.492247
29107	NXT1	1.36592		1615	DARS	2.00499		8539	API5	0.598772		80301	PLEKHO2	0.635771		8076	MFAP5	3.19105		1285	COL4A3	0.699893
23640	HSPBP1	1.27786		4345	CD200	2.45814		4345	CD200	1.41536		9232	PTTG1	1.97513		79608	RIC3	0.707555		9172	MYOM2	0.741742
1469	CST1	1.67686		55885	LMO3	0.538351		23300	ASCIZ	0.642198		3169	FOXA1	2.48255		24145	PANX1	1.67271		114049	WBSCR22	1.33375
7086	TKT	1.44121		6227	RPS21	2.11071		5425	POLD2	0.656114		2146	EZH2	2.17263		6524	SLC5A2	0.701114		23643	LY96	1.8236
597	BCL2A1	1.75327		51557	GLULD1	0.658578		9910	RABGAP1L	1.81525		116984	CENTD1	0.53399		91289	LMF2	0.664629		8839	WISP2	0.706743
54821	ERCC6L	1.27273		558	AXL	1.73923		4171	MCM2	1.81492		3983	ABLIM1	0.627146		22795	NID2	2.06995		5531	PPP4C	1.32537
3843	RANBP5	1.3921		7322	UBE2D2	1.6199		55506	H2AFY2	1.43878		9922	IQSEC1	0.634444		22837	COBLL1	0.651934		7818	DAP3	1.38355
1299	COL9A3	1.38414		7941	PLA2G7	2.54076		26286	ARFGAP3	0.55439		5352	PLOD2	2.92146		2717	GLA	1.50463		6464	SHC1	1.35135
8934	RAB7L1	1.34446		8454	CUL1	1.86445		55650	PIGV	0.674702		5325	PLAGL1	0.434128		23220	DTX4	1.63504		3140	MR1	1.26513
3251	HPRT1	1.53046		8424	BBOX1	0.123477		22838	RNF44	1.79318		4337	MOCS1	0.688281		26499	PLEK2	1.96715		9077	DIRAS3	0.656256
9657	IQCB1	1.2502		288	ANK3	0.453535		27309	ZNF330	0.656871		51267	CLEC1A	0.521328		113419	TEX261	0.792021		29102	RNASEN	1.44409
9688	NUP93	1.26092		51203	NUSAP1	2.98139		7128	TNFAIP3	1.83439		8642	DCHS1	0.611212		8799	PEX11B	1.45422		4337	MOCS1	0.789772
229	ALDOB	1.96471		23625	FAM89B	1.51544		3720	JARID2	1.56089		5858	PZP	0.62922		23616	SH3BP1	0.673476		7884	SLBP	1.52038
5698	PSMB9	1.52828		9651	PLCH2	0.637863		10954	PDIA5	0.621763		9131	AIFM1	1.65052		89845	ABCC10	1.45297		1362	CPD	1.45402
28960	DCPS	1.31001		51303	FKBP11	2.17312		60487	TRMT11	0.615835		2058	EPRS	1.62361		7739	ZNF185	1.65577		479	ATP12A	0.788414
6599	SMARCC1	1.29874		23141	KIAA0692	1.793		2158	F9	0.363631		287	ANK2	0.649611		4065	LY75	2.60462		4868	NPHS1	0.789447
124222	PAQR4	1.27977		23036	ZNF292	2.04865		3550	IK	1.56568		2921	CXCL3	0.348958		5519	PPP2R1B	0.766112		8727	CTNNAL1	0.686826
84823	LMNB2	1.41261		4940	OAS3	1.98347		9538	EI24	0.589594		8662	EIF3B	1.65095		23162	MAPK8IP3	0.730951		10435	CDC42EP2	0.820761
1012	CDH13	1.48861		84975	MFSD5	1.58155		8406	SRPX	0.336376		10019	SH2B3	0.563263		25789	TMEM59L	0.679551		9212	AURKB	1.45179
1490	CTGF	1.92719		10384	BTN3A3	2.60074		8939	FUBP3	0.537031		55226	NAT10	1.41156		5959	RDH5	0.70691		3017	HIST1H2BD	1.52858
7289	TULP3	1.24193		8625	RFXANK	1.69228		57060	PCBP4	1.50542		8777	MPDZ	0.612689		1053	CEBPE	0.687349		629	CFB	2.25425
6662	SOX9	1.78825		4499	MT1M	0.377258		80196	RNF34	1.53476		64798	DEPDC6	2.49362		10112	KIF20A	1.76318		11052	CPSF6	1.33704
5863	RGL2	1.27126		10436	EMG1	1.61086		3162	HMOX1	0.517605		10651	MTX2	2.05787		64211	LHX5	0.701893		5445	PON2	1.59314
7447	VSNL1	1.46603		3134	HLA-F	2.13759		9805	SCRN1	1.73135		23462	HEY1	0.450354		4940	OAS3	1.7739		23500	DAAM2	0.742136
10534	SSSCA1	1.27826		694	BTG1	2.03371		10403	NDC80	2.00489		55744	C7orf44	1.58147		8620	NPFF	0.700995		57088	PLSCR4	0.59827
332	BIRC5	1.3636		54732	TMED9	1.50932		7059	THBS3	1.54711		9308	CD83	0.560409		10926	DBF4	1.72623		5199	CFP	0.778429
8502	PKP4	1.34509		7097	TLR2	2.29041		29760	BLNK	0.521858		27286	SRPX2	2.46234		25859	PART1	0.667159		341	APOC1	2.2744
5793	PTPRG	1.36444		11253	MAN1B1	1.49331		6277	S100A6	1.89725		22889	KIAA0907	1.85545		2931	GSK3A	0.689869		4016	LOXL1	1.81147
27000	ZRF1	1.60686		10248	POP7	1.70456		2028	ENPEP	0.405343		10563	CXCL13	3.75844		57103	C12orf5	1.83391		6742	SSBP1	1.59609
28984	C13orf15	1.58067		25903	OLFML2B	2.76315		51380	CSAD	0.525628		51287	CHCHD8	1.74523		54209	TREM2	1.76925		7145	TNS1	0.713544
7277	TUBA4A	1.57019		1551	CYP3A7	0.519603		81575	APOLD1	2.0801		1805	DPT	0.422097		4897	NRCAM	0.549801		1469	CST1	1.80911
6617	SNAPC1	1.29994		57127	RHBG	0.462044		26240	FAM50B	0.660594		54959	ODAM	0.618176		9470	EIF4E2	1.53333		6446	SGK	0.603613
5202	PFDN2	1.36426		3109	HLA-DMB	1.97509		4201	MEA1	1.43787		79833	GEMIN6	1.49558		9122	SLC16A4	2.34257		6001	RGS10	1.57442
3490	IGFBP7	1.55304		28992	MACROD1	0.538284		11074	TRIM31	1.49508		1593	CYP27A1	0.566025		7031	TFF1	4.51088		7371	UCK2	1.51747
23560	GTPBP4	1.39962		6241	RRM2	3.3073		3949	LDLR	0.635496		5603	MAPK13	1.88202		6865	TACR2	0.620739		146712	B3GNTL1	1.27284
51700	CYB5R2	1.34925		4886	NPY1R	0.229721		5553	PRG2	0.649266		10963	STIP1	1.75975		54869	EPS8L1	1.76018		4288	MKI67	1.37902
6541	SLC7A1	1.42485		549	AUH	0.476258		55355	URLC9	1.62357		3703	STT3A	2.09753		78992	YIPF2	0.701919		8795	TNFRSF10B	1.30272
6999	TDO2	1.5212		84617	TUBB6	2.32212		2202	EFEMP1	2.71607		3741	KCNA5	0.657911		9015	TAF1A	1.58511		8406	SRPX	0.501659
1123	CHN1	1.36143		10212	DDX39	2.01994		10483	SEC23B	0.658841		79590	MRPL24	1.67867		1893	ECM1	1.87914		10926	DBF4	1.69161
5307	PITX1	1.31501		11189	TNRC4	0.68431		7982	ST7	0.729113		55718	POLR3E	1.62919		51533	PHF7	0.791984		1476	CSTB	1.46706
9361	LONP1	1.38112		7764	ZNF217	2.42096		8464	SUPT3H	1.38875		10131	TRAP1	1.63225		4585	MUC4	2.57113		5577	PRKAR2B	0.577772
2161	F12	1.41055		22925	PLA2R1	0.664036		9450	LY86	1.61967		10609	SC65	1.71577		29980	DONSON	1.46775		9111	NMI	1.50075
5351	PLOD1	1.35588		6712	SPTBN2	0.521382		56833	SLAMF8	1.48924		1469	CST1	3.11675		9283	GPR37L1	0.736876		2813	GP2	0.463987
8624	PSMG1	1.54785		63928	CHP2	0.663902		563	AZGP1	0.493921		10112	KIF20A	1.87315		271	AMPD2	1.38334		29889	GNL2	1.60763
701	BUB1B	1.61512		55181	C17orf71	1.7013		103	ADAR	1.57761		3241	HPCAL1	0.601944		8738	CRADD	0.736809		990	CDC6	1.34192
79080	CCDC86	1.35462		1634	DCN	0.268728		51161	C3orf18	1.37157		638	BIK	2.10424		9319	TRIP13	1.82385		1346	COX7A1	0.569957
9435	CHST2	1.41283		4176	MCM7	2.04035		51280	GOLM1	1.99552		80775	TMEM177	1.55513		7148	TNXB	0.736256		1409	CRYAA	0.679379
1058	CENPA	1.39413		55257	C20orf20	1.59524		3250	HPR	0.413828		5064	PALM	0.670399		23038	WDTC1	0.773515		24145	PANX1	1.38636
90	ACVR1	1.34406		224	ALDH3A2	0.516975		4205	MEF2A	0.713805		4191	MDH2	1.75799		1124	CHN2	0.601571		10497	UNC13B	0.717156
2882	GPX7	1.32398		7940	LST1	1.90443		5004	ORM1	0.513471		6769	STAC	0.522405		22869	ZNF510	0.715475		11232	POLG2	1.25373
898	CCNE1	1.27244		28511	NKIRAS2	1.49425		64761	PARP12	1.86857		6396	SEC13	1.55231		177	AGER	0.781899		100131164	LOC100131164	0.696227
54962	TIPIN	1.39271		7429	VIL1	0.437181		1806	DPYD	0.434458		56913	C1GALT1	1.82478		23542	MAPK8IP2	0.719983		55922	NKRF	1.31926
1003	CDH5	1.63629		79783	C7orf10	0.464667		8645	KCNK5	0.625874		1465	CSRP1	0.557211		6273	S100A2	2.90955		10391	CORO2B	0.734627
23397	NCAPH	1.42642		8542	APOL1	2.50882		127703	C1orf216	1.37083		23764	MAFF	0.426623		9997	SCO2	1.65302		155400	NSUN5B	1.45394
9603	NFE2L3	1.59629		9555	H2AFY	1.72384		10112	KIF20A	2.03932		23500	DAAM2	0.607931		2267	FGL1	0.297276		79017	C7orf24	1.39787
7422	VEGFA	1.36446		4542	MYO1F	1.89213		55791	C1orf103	0.514415		5433	POLR2D	1.67477		10457	GPNMB	2.63761		9493	KIF23	1.3966
22839	DLGAP4	1.19187		4925	NUCB2	2.39871		387263	C6orf120	0.606836		3005	H1F0	1.85722		269	AMHR2	0.61186		4058	LTK	0.798135
23483	TGDS	1.31074		5327	PLAT	0.321078		23151	DIP	0.482531		79683	ZDHHC14	0.675684		4599	MX1	2.11863		1839	HBEGF	0.670551
23378	KIAA0409	1.30929		9796	PHYHIP	0.691842		4682	NUBP1	0.625019		29960	FTSJ2	1.70222		54778	RNF111	1.55718		10723	SLC12A7	1.29935
7272	TTK	1.52801		11260	XPOT	2.14899		79778	MICALL2	1.57128		3055	HCK	0.503764		3816	KLK1	0.238017		287	ANK2	0.618345
10606	PAICS	1.66268		51278	IER5	2.61735		590	BCHE	0.333695		9871	SEC24D	1.8076		3061	HCRTR1	0.805932		9079	LDB2	0.585527
55332	DRAM	1.42782		22981	RP4-691N24.1	0.520992		29926	GMPPA	0.692567		10615	SPAG5	1.84284		2537	IFI6	2.26293		6636	SNRPF	1.41679
8323	FZD6	1.36352		9735	KNTC1	1.84123		51101	C8orf70	1.4632		5468	PPARG	0.535682		9024	BRSK2	0.657593		80168	MOGAT2	0.737709
3609	ILF3	1.32042		7442	TRPV1	0.613742		58500	ZNF250	1.2762		240	ALOX5	0.480951		9388	LIPG	1.75531		57134	MAN1C1	0.644737
1289	COL5A1	1.46458		4864	NPC1	2.1206		55176	SEC61A2	0.714605		9590	AKAP12	0.413154		11219	TREX2	0.740973		7205	TRIP6	1.47233
1293	COL6A3	1.6322		1786	DNMT1	2.22123		64080	RBKS	0.670519		26354	GNL3	1.97256		201229	LOC201229	0.74255		9362	CPNE6	0.820626
9057	SLC7A6	1.2486		127703	C1orf216	1.60111		6280	S100A9	0.451448		8850	PCAF	0.570549		7059	THBS3	1.41029		27286	SRPX2	1.56823
9928	KIF14	1.40744		116496	FAM129A	2.49367		79005	SCNM1	1.3781		80308	FLAD1	1.56901		9569	GTF2IRD1	1.44595		836	CASP3	1.45133
3002	GZMB	1.49122		27348	TOR1B	1.64106		3248	HPGD	0.308692		4056	LTC4S	0.658022		22933	SIRT2	0.744649		3015	H2AFZ	1.4806
10562	OLFM4	2.98924		8645	KCNK5	0.463021		11001	SLC27A2	0.444203		577	BAI3	0.728136		5801	PTPRR	1.88656		55657	ZNF692	1.2844
5423	POLB	1.44134		79668	PARP8	1.69716		4752	NEK3	1.57338		3308	HSPA4	1.81035		79902	NUP85	1.576		2532	DARC	0.624732
6895	TARBP2	1.27608		5782	PTPN12	2.28191		10623	POLR3C	1.64313		1999	ELF3	2.11215		90141	C14orf143	1.66236		2717	GLA	1.33982
55744	C7orf44	1.27639		55867	SLC22A11	0.377557		3613	IMPA2	0.531856		3796	KIF2A	1.78511		83445	GSG1	0.723649		11339	OIP5	1.40248
9791	PTDSS1	1.32656		10016	PDCD6	1.60474		6578	SLCO2A1	1.52828		79728	PALB2	1.63439		6585	SLIT1	0.756706		10552	ARPC1A	1.47003
2950	GSTP1	1.34821		5698	PSMB9	3.09736		147	ADRA1B	0.76906		7922	SLC39A7	2.0271		6441	SFTPD	0.675207		4363	ABCC1	1.35105
3992	FADS1	1.3349		10788	IQGAP2	0.417472		3300	DNAJB2	1.36811		4318	MMP9	2.59119		11065	UBE2C	1.72306		5731	PTGER1	0.82665
81887	LAS1L	1.28003		23400	ATP13A2	1.60895		26872	STEAP1	0.434123		51063	FAM26B	0.673723		5376	PMP22	2.04934		6909	TBX2	0.734764
2149	F2R	1.55847		23165	NUP205	1.77363		2646	GCKR	0.573962		10938	EHD1	0.644112		5588	PRKCQ	0.701743		22827	PUF60	1.34742
990	CDC6	1.42283		4634	MYL3	0.597407		1196	CLK2	1.6708		3569	IL6	0.280289		26145	IRF2BP1	0.649604		4690	NCK1	1.3949
6597	SMARCA4	1.29899		834	CASP1	2.45372		4128	MAOA	0.617943		839	CASP6	1.82776		1013	CDH15	0.684207		23029	RBM34	1.40289
6059	ABCE1	1.48409		11140	CDC37	1.73352		1200	TPP1	1.50093		26872	STEAP1	2.48691		23352	UBR4	1.5218		6715	SRD5A1	1.42794
3014	H2AFX	1.31545		90861	HN1L	1.5141		3096	HIVEP1	0.61984		10235	RASGRP2	0.711655		64761	PARP12	1.60297		55718	POLR3E	1.29994
6741	SSB	1.54692		285	ANGPT2	3.17468		6581	SLC22A3	0.443344		4320	MMP11	2.15564		27239	GPR162	0.724378		29902	C12orf24	1.37485
7407	VARS	1.36503		3903	LAIR1	1.80616		372	ARCN1	0.680293		9839	ZEB2	0.534211		9637	FEZ2	1.57247		7704	ZBTB16	0.597627
51526	C20orf111	1.389		102	ADAM10	2.34302		23594	ORC6L	1.66166		10982	MAPRE2	0.679359		5202	PFDN2	1.46797		10436	EMG1	1.30929
79073	TMEM109	1.25117		8621	CDC2L5	1.49364		55661	DDX27	1.37838		54732	TMED9	1.63708		6788	STK3	1.24052		54546	RNF186	0.598391
2030	SLC29A1	1.51423		8972	MGAM	0.228191		6510	SLC1A5	1.41846		10926	DBF4	2.2309		1506	CTRL	0.142915		8620	NPFF	0.808927
23650	TRIM29	1.39118		126	ADH1C	0.542945		3068	HDGF	1.42682		6596	HLTF	1.92953		7851	MALL	2.30178		23394	ADNP	1.51561
1462	VCAN	1.57565		689	BTF3	1.87333		262	AMD1	0.605439		23460	ABCA6	0.645389		28511	NKIRAS2	1.30236		660	BMX	0.742908
51096	UTP18	1.57085		25913	POT1	1.78082		1029	CDKN2A	1.36104		57572	DOCK6	0.702445		114899	C1QTNF3	1.87734		10915	TCERG1	1.53462
51337	C8orf55	1.42721		53346	TM6SF1	1.98699		55872	PBK	2.15987		55257	C20orf20	1.7129		78995	C17orf53	0.698738		4327	MMP19	0.775929
12	SERPINA3	1.52646		5714	PSMD8	1.77866		6051	RNPEP	1.54403		8140	SLC7A5	2.19743		57348	TTYH1	0.651501		55038	CDCA4	1.29682
11335	CBX3	1.60238		4070	TACSTD2	0.655122		63933	CCDC90A	0.582043		10826	C5orf4	0.681727		341	APOC1	2.72579		495	ATP4A	0.754181
5347	PLK1	1.27444		64577	ALDH8A1	0.163782		64342	HS1BP3	1.30606		3067	HDC	0.630112		116832	RPL39L	1.57712		7534	YWHAZ	1.46405
1759	DNM1	1.34065		26152	ZNF337	1.42752		8624	PSMG1	0.583574		1478	CSTF2	1.51268		83450	LRRC48	0.757836		23382	KIAA0828	0.693651
81930	KIF18A	1.25697		78986	DUSP26	0.711085		23220	DTX4	0.534892		3995	FADS3	0.588453		3434	IFIT1	2.13949		54915	YTHDF1	1.29345
29980	DONSON	1.3865		2624	GATA2	0.607878		64421	DCLRE1C	1.52103		23294	ANKS1A	0.545688		55763	EXOC1	1.54481		4841	NONO	1.34058
79596	C13orf7	1.37806		63920	LOC63920	2.12901		2585	GALK2	0.58826		5792	PTPRF	1.65757		6303	SAT1	1.7504		1000	CDH2	1.58202
31	ACACA	1.27921		8996	NOL3	2.39145		5095	PCCA	0.588172		3931	LCAT	0.606953		7957	EPM2A	0.81629		55299	BXDC2	1.27456
6678	SPARC	1.61853		23475	QPRT	0.418241		9654	TTLL4	1.70653		9737	GPRASP1	0.604779		4985	OPRD1	0.719021		55813	UTP6	1.33053
5496	PPM1G	1.2905		6649	SOD3	0.569299		55139	ANKZF1	1.37978		56155	TEX14	0.718435		275	AMT	0.697391		6769	STAC	0.709541
54758	KLHDC4	1.27351		92140	MTDH	1.88866		10346	TRIM22	2.31877		2305	FOXM1	1.88826		54210	TREM1	1.69161		10248	POP7	1.32207
1063	CENPF	1.3227		5786	PTPRA	1.62661		10581	IFITM2	0.677042		813	CALU	1.65686		10023	FRAT1	0.744585		1382	CRABP2	1.66437
645139	LOC645139	1.51054		1043	CD52	2.36594		6364	CCL20	3.02105		3159	HMGA1	1.6266		2764	GMFB	1.5291		23204	ARL6IP1	1.48118
5654	HTRA1	1.47474		1890	ECGF1	2.2616		1289	COL5A1	1.77713		55656	INTS8	1.74147		65988	ZNF747	0.706358		90956	ADCK2	1.20713
6004	RGS16	1.27766		6626	SNRPA	1.78001		57658	CALCOCO1	1.35548		9787	DLG7	2.21564		8435	SOAT2	0.697971		55187	VPS13D	0.828542
27301	APEX2	1.26235		55076	TMEM45A	4.44795		79696	C14orf140	0.713426		10802	SEC24A	1.58221		4605	MYBL2	0.64837		1264	CNN1	0.604182
890	CCNA2	1.58814		11137	PWP1	1.54066		4363	ABCC1	1.46363		29901	SAC3D1	1.80518		2624	GATA2	0.735002		51751	HIGD1B	0.710493
10656	KHDRBS3	1.32432		1476	CSTB	1.8575		54995	OXSM	0.695205		2861	GPR37	2.64042		7204	TRIO	1.36891		23560	GTPBP4	1.36289
8438	RAD54L	1.27898		727	C5	0.576243		65220	NADK	0.712955		6447	SCG5	2.45796		1472	CST4	1.48448		55100	WDR70	1.33478
1820	ARID3A	1.3074		23658	LSM5	1.98834		8228	PNPLA4	0.720979		2534	FYN	0.55359		55752	SEPT11	1.61439		55013	CCDC109B	1.63144
10155	TRIM28	1.39851		1796	DOK1	1.4054		9569	GTF2IRD1	1.51016		4973	OLR1	0.386204		1443	CSH2	0.540209		4837	NNMT	2.09477
8131	C16orf35	1.24402		10915	TCERG1	2.32746		8659	ALDH4A1	0.608206		6897	TARS	1.94042		23531	MMD	1.89294		6284	S100A13	1.4565
1108	CHD4	1.18233		6387	CXCL12	0.38754		7132	TNFRSF1A	0.713803		64118	DUS1L	1.437		9270	ITGB1BP1	1.44846		9353	SLIT2	0.596156
7025	NR2F1	1.24319		4072	TACSTD1	0.275769		51014	TMED7	0.543641		3880	KRT19	2.67713		1942	EFNA1	1.82417		1314	COPA	1.32063
55159	RFWD3	1.2796		1259	CNGA1	0.615892		3240	HP	0.587195		8879	SGPL1	1.337		6640	SNTA1	0.732245		5042	PABPC3	1.47163
3791	KDR	1.31959		84790	TUBA1C	1.59139		1063	CENPF	1.53911		9052	GPRC5A	0.456175		55638	GOLSYN	0.413517		51142	CHCHD2	1.41267
2353	FOS	2.03317		155066	ATP6V0E2	0.507881		4288	MKI67	1.47502		51142	CHCHD2	1.88577		5443	POMC	0.703838		6578	SLCO2A1	0.658829
5473	PPBP	1.49115		6403	SELP	0.5767		316	AOX1	0.504171		56902	PNO1	1.73217		5159	PDGFRB	1.87596		482	ATP1B2	0.787851
80789	INTS5	1.21915		25816	TNFAIP8	2.62035		976	CD97	1.53225		9319	TRIP13	2.25954		4902	NRTN	0.586515		63924	CIDEC	0.709942
187	AGTRL1	1.27722		9762	ProSAPiP1	0.521691		648390	LOC648390	0.672019		11004	KIF2C	1.743		7272	TTK	1.83666		90627	STARD13	0.757219
768	CA9	1.35835		1453	CSNK1D	1.87697		79839	CCDC102B	1.51444		64754	SMYD3	1.80168		3667	IRS1	1.71022		1457	CSNK2A1	1.29156
2193	FARSA	1.33601		57819	LSM2	1.8492		9540	TP53I3	1.76804		54517	PUS7	1.8073		10101	NUBP2	0.676791		5921	RASA1	1.3971
58526	MID1IP1	1.35376		7336	UBE2V2	2.08198		55751	TMEM34	0.738752		3376	IARS	1.7132		64852	TUT1	0.715551		8099	CDK2AP1	1.36557
9136	RRP9	1.31941		4683	NBN	1.80995		79415	C17orf62	0.631106		5627	PROS1	0.466127		5805	PTS	1.49332		363	AQP6	0.79939
55720	TSR1	1.27078		8834	TMEM11	1.45361		4926	NUMA1	1.27355		26608	TBL2	1.74666		80737	C6orf27	0.704002		79075	DCC1	1.3308
6509	SLC1A4	1.2721		857	CAV1	3.09242		4172	MCM3	1.67633		2935	GSPT1	1.62148		7321	UBE2D1	1.57996		8318	CDC45L	1.34969
84561	SLC12A8	1.28391		5355	PLP2	2.16871		145389	SLC38A6	2.2872		2263	FGFR2	0.630642		1545	CYP1B1	2.64394		55340	GIMAP5	0.746153
79913	ACTR5	1.20924		912	CD1D	1.79936		6812	STXBP1	1.53581		11248	NXPH3	0.686765		63876	PKNOX2	0.725148		1465	CSRP1	0.707249
8549	LGR5	1.42684		84981	MGC14376	0.405016		7292	TNFSF4	1.79343		7940	LST1	0.571213		5625	PRODH	0.700087		23682	RAB38	1.53102
6676	SPAG4	1.35292		6224	RPS20	2.70222		55008	HERC6	1.82987		1827	RCAN1	0.608361		3161	HMMR	1.72569		11177	BAZ1A	1.46431
5422	POLA1	1.34298		9673	SLC25A44	0.600408		10653	SPINT2	1.7287		6503	SLA	0.614089		29995	LMCD1	1.67712		9653	HS2ST1	1.37608
26354	GNL3	1.64027		79902	NUP85	1.99981		79075	DCC1	1.54819		11052	CPSF6	1.49216		493	ATP2B4	1.38364		79632	C6orf60	0.703109
2535	FZD2	1.27623		5900	RALGDS	1.66083		79846	FLJ21062	0.662861		3866	KRT15	3.26169		3915	LAMC1	1.52967		10319	LAMC3	0.735016
2049	EPHB3	1.49525		10589	DRAP1	1.74494		5119	CHMP1A	1.29096		10884	MRPS30	1.86417		55237	C14orf115	0.675286		9129	PRPF3	1.43718
9675	KIAA0406	1.41999		6746	SSR2	1.64945		10611	PDLIM5	0.690327		115353	LRRC42	1.53531		79927	GRRP1	0.704122		55729	ATF7IP	1.2924
10113	PREB	1.29479		6810	STX4	1.86252		25865	PRKD2	1.54441		5718	PSMD12	1.98711		23071	TXNDC4	0.792023		6597	SMARCA4	1.33258
3730	KAL1	1.37458		5111	PCNA	2.1246		10424	PGRMC2	0.570911		6590	SLPI	0.358069		9798	KIAA0174	1.41912		545	ATR	1.39632
25975	EGFL6	1.42959		355	FAS	2.26488		10301	DLEU1	0.621996		7272	TTK	2.14461		8877	SPHK1	1.49461		9246	UBE2L6	1.37579
10212	DDX39	1.60475		3015	H2AFZ	2.16391		23365	ARHGEF12	0.759675		6332	SCN7A	0.751272		48	ACO1	0.678847		4616	GADD45B	0.665696
9837	GINS1	1.60312		10001	MED6	1.85898		5138	PDE2A	0.658105		9521	EEF1E1	1.74776		6509	SLC1A4	0.719382		9869	SETDB1	1.21291
9833	MELK	1.529		9768	KIAA0101	2.30891		26353	HSPB8	1.7085		221749	C6orf145	0.51728		11335	CBX3	1.53828		9675	KIAA0406	1.34097
9725	TMEM63A	1.26147		29980	DONSON	1.9012		51066	C3orf32	1.55641		9771	RAPGEF5	0.580418		9356	SLC22A6	0.741032		5698	PSMB9	1.62222
7737	RNF113A	1.32744		9833	MELK	2.20008		4330	MN1	1.27113		51491	HSPC111	1.72729		22974	TPX2	1.76845		3777	KCNK3	0.577501
7283	TUBG1	1.4904		55621	TRMT1	1.65372		2350	FOLR2	1.50096		358	AQP1	0.346691		112869	CCDC101	0.757797		760	CA2	0.470417
29902	C12orf24	1.28152		2335	FN1	2.34787		4329	ALDH6A1	0.588576		9276	COPB2	1.67544		8717	TRADD	1.28627		10516	FBLN5	0.626429
55213	RCBTB1	1.41681		65018	PINK1	0.661191		9061	PAPSS1	1.57081		11069	RAPGEF4	0.715721		29889	GNL2	1.64768		64943	NT5DC2	1.52709
25966	C2CD2	1.3202		379	ARL4D	0.580122		11014	KDELR2	0.70105		79072	FASTKD3	2.05954		3781	KCNN2	0.695764		26608	TBL2	1.3514
6820	SULT2B1	1.30289		23072	HECW1	0.701162		23366	KIAA0895	0.673989		86	ACTL6A	1.94195		8349	HIST2H2BE	1.86886		9674	KIAA0040	0.809213
23287	AGTPBP1	1.30152		64077	LHPP	0.618535		7159	TP53BP2	1.69348		10016	PDCD6	1.77965		9172	MYOM2	0.671604		26229	B3GAT3	1.23751
23657	SLC7A11	1.38861		9032	TM4SF5	0.535544		22794	CASC3	1.54532		79632	C6orf60	0.599549		7102	TSPAN7	0.518377		9643	MORF4L2	1.27688
7443	VRK1	1.41993		6503	SLA	1.84296		203069	R3HCC1	0.766407		29953	TRHDE	0.749951		5949	RBP3	0.788334		55720	TSR1	1.31112
10575	CCT4	1.36745		6150	MRPL23	1.81203		10525	HYOU1	0.632062		4833	NME4	1.67962		51053	GMNN	0.496897		4599	MX1	1.53786
5538	PPT1	1.3418		4582	MUC1	0.426624		6282	S100A11	1.79458		871	SERPINH1	1.77446		6511	SLC1A6	0.689731		7321	UBE2D1	1.32623
7866	IFRD2	1.30588		9019	MPZL1	1.66951		3702	ITK	1.77165		3182	HNRPAB	1.7539		11199	ANXA10	3.81213		7262	PHLDA2	1.93839
5783	PTPN13	1.30018		23030	JMJD2B	1.41938		2697	GJA1	2.33409		55093	C8orf32	1.77587		57161	PELI2	0.521441		28954	REM1	0.821527
2114	ETS2	1.41789		7139	TNNT2	0.62975		5412	UBL3	0.697261		4752	NEK3	0.68854		29107	NXT1	1.54379		9638	FEZ1	0.802005
23028	AOF2	1.30867		5591	PRKDC	2.3958		55823	VPS11	1.26925		5591	PRKDC	2.06365		5799	PTPRN2	0.636134		3460	IFNGR2	1.28459
22984	PDCD11	1.23712		79690	GAL3ST4	1.57889		10263	CDK2AP2	0.603447		1213	CLTC	1.426		79751	SLC25A22	0.690752		10411	RAPGEF3	0.735514
9122	SLC16A4	1.37972		54976	C20orf27	1.47876		9231	DLG5	1.65404		51557	GLULD1	2.71111		56922	MCCC1	0.638379		8799	PEX11B	1.27927
5725	PTBP1	1.3902		3937	LCP2	2.41287		2998	GYS2	0.326873		55118	CRTAC1	0.55536		79630	C1orf54	1.98001		9518	GDF15	1.90203
3301	DNAJA1	1.44503		6742	SSBP1	2.12028		11157	LSM6	0.634742		8676	STX11	0.695727		4261	CIITA	0.713842		92140	MTDH	1.42483
64123	ELTD1	1.36466		4673	NAP1L1	1.94868		9928	KIF14	1.63699		2215	FCGR3B	0.407748		2542	SLC37A4	0.664024		51504	HSPC152	1.41487
6944	VPS72	1.23656		56901	NDUFA4L2	6.5773		26152	ZNF337	1.25124		1470	CST2	1.56663		43847	KLK14	0.721349		11073	TOPBP1	1.40267
55035	NOL8	1.2786		87	ACTN1	2.13397		1290	COL5A2	2.05185		26575	RGS17	2.2124		23623	RUSC1	1.32758		8013	NR4A3	0.762571
51184	ATPBD1C	1.29914		9228	DLGAP2	0.759036		9601	PDIA4	0.643773		712	C1QA	0.442538		4794	NFKBIE	1.45256		9361	LONP1	1.31435
4199	ME1	1.47656		3772	KCNJ15	0.348909		6059	ABCE1	0.604252		2762	GMDS	1.79147		6425	SFRP5	0.556226		63928	CHP2	0.599698
55791	C1orf103	1.42335		2197	FAU	1.58245		5792	PTPRF	0.671946		3131	HLF	0.512945		8638	OASL	1.58897		5693	PSMB5	1.2586
11254	SLC6A14	1.67228		997	CDC34	1.63524		4615	MYD88	0.77188		140597	TCEAL2	0.490832		55711	MLSTD1	1.70501		23594	ORC6L	1.3666
4673	NAP1L1	1.49695		9238	TBRG4	1.54308		5168	ENPP2	2.29241		3727	JUND	0.568097		7067	THRA	0.81028		80781	COL18A1	1.57169
9061	PAPSS1	1.27477		9871	SEC24D	1.96774		64577	ALDH8A1	0.412239		79852	ABHD9	1.92293		8630	HSD17B6	1.81319		25984	KRT23	1.69979
79001	VKORC1	1.26157		4172	MCM3	1.92921		1182	CLCN3	0.653117		54996	MOSC2	0.584425		64405	CDH22	0.758144		2627	GATA6	0.518746
6636	SNRPF	1.42081		11014	KDELR2	1.69687		7050	TGIF1	1.67557		23237	ARC	0.661486		4145	MATK	0.750495		1443	CSH2	0.7594
4234	METTL1	1.32261		23051	ZHX3	0.690902		55818	JMJD1A	1.69479		4327	MMP19	0.645588		1414	CRYBB1	0.740538		5909	RAP1GAP	0.668686
4141	MARS	1.41069		3422	IDI1	0.57351		9846	GAB2	1.30016		5155	PDGFB	0.627753		2937	GSS	1.41152		79703	C11orf80	1.31187
81606	LBH	1.46625		728	C5AR1	2.19009		3003	GZMK	1.92211		6929	TCF3	1.34691		4017	LOXL2	1.51523		79596	C13orf7	1.39817
8659	ALDH4A1	1.34548		3796	KIF2A	2.28298		4023	LPL	1.55503		23179	RGL1	0.627378		54810	GIPC2	0.487178		26278	SACS	1.53565
9212	AURKB	1.47982		10109	ARPC2	1.63013		10123	ARL4C	1.672		4162	MCAM	0.612449		25823	TPSG1	0.714799		3336	HSPE1	1.68095
10549	PRDX4	1.62726		4245	MGAT1	1.54662		9938	ARHGAP25	1.37729		7305	TYROBP	0.446585		6581	SLC22A3	1.8995		1284	COL4A2	1.57036
10539	GLRX3	1.36286		23295	MGRN1	1.52719		29119	CTNNA3	0.68342		79602	ADIPOR2	0.673952		355	FAS	1.78087		79019	CENPM	1.409
5831	PYCR1	1.25068		79627	OGFRL1	1.7908		79847	TMEM180	1.36719		53838	C11orf24	1.4596		8870	IER3	1.74689		33	ACADL	0.601507
306	ANXA3	1.54805		9337	CNOT8	1.81932		7424	VEGFC	1.44745		27042	C1orf107	1.41639		27250	PDCD4	0.446547		5782	PTPN12	1.50319
6633	SNRPD2	1.34466		2591	GALNT3	0.392101		4174	MCM5	1.71979		55177	FAM82C	0.730452		80745	THUMPD2	1.35385		10227	TETRAN	1.39813
57122	NUP107	1.37922		7756	ZNF207	1.59289		29966	STRN3	0.725401		115207	KCTD12	0.468159		1057	CELP	0.185301		79850	FAM57A	1.35938
25903	OLFML2B	1.4776		744	MPPED2	0.468355		6745	SSR1	0.598749		695	BTK	0.659169		6927	HNF1A	0.715515		6890	TAP1	1.43695
10308	ZNF267	1.48161		7321	UBE2D1	1.65904		59342	SCPEP1	1.4886		5583	PRKCH	0.653704		23643	LY96	2.54955		10884	MRPS30	1.38623
4846	NOS3	1.27031		9829	DNAJC6	0.72315		3960	LGALS4	2.64985		112464	PRKCDBP	0.602829		6939	TCF15	0.672775		10561	IFI44	1.66496
6513	SLC2A1	1.37764		51321	AMZ2	1.6615		51562	MBIP	0.641949		9928	KIF14	1.64733		5140	PDE3B	0.708117		581	BAX	1.44443
3978	LIG1	1.42038		10312	TCIRG1	1.99234		25978	CHMP2B	0.554743		29970	SCHIP1	0.576274		1945	EFNA4	1.73158		5688	PSMA7	1.35751
7372	UMPS	1.23163		54546	RNF186	0.372259		54762	GRAMD1C	0.46394		4481	MSR1	0.647522		81671	TMEM49	1.67463		11137	PWP1	1.28029
8459	TPST2	1.35349		6567	SLC16A2	0.623502		8503	PIK3R3	1.27429		10610	ST6GALNAC2	0.577525		3777	KCNK3	0.415411		56913	C1GALT1	1.42108
7264	TSTA3	1.46505		2280	FKBP1A	1.49048		10845	CLPX	0.544659		5412	UBL3	0.620818		5584	PRKCI	1.56301		4900	NRGN	0.711382
				6633	SNRPD2	1.8647		1031	CDKN2C	1.59009		5480	PPIC	1.62757		53947	A4GALT	0.680151		7277	TUBA4A	1.42352
				2146	EZH2	2.6014		8650	NUMB	0.751631		55695	NSUN5	1.74532		8604	SLC25A12	1.45131		5718	PSMD12	1.43773
				5315	PKM2	2.51914		10663	CXCR6	1.36863		2618	GART	1.30655		2059	EPS8	1.89362		55355	URLC9	1.36477
				27250	PDCD4	1.82546		185	AGTR1	0.522279		6252	RTN1	0.547387		55721	IQCC	0.678334		1281	COL3A1	1.99847
				85236	HIST1H2BK	2.20481		2123	EVI2A	2.11245		114049	WBSCR22	1.7731		4795	NFKBIL1	0.763567		1506	CTRL	0.512443
				6464	SHC1	1.76529		8767	RIPK2	1.34796		54908	CCDC99	1.55914		5996	RGS1	2.43684		57126	CD177	0.644447
				3700	ITIH4	0.69309		79007	DBNDD1	1.33859		4001	LMNB1	1.70847		5270	SERPINE2	2.08603		4800	NFYA	1.20547
				26509	FER1L3	2.25905		1192	CLIC1	1.58224		6745	SSR1	1.63147		6990	DYNLT3	1.60371		699	BUB1	1.31749
				9111	NMI	2.2632		22839	DLGAP4	1.22607		1440	CSF3	0.511089		5309	PITX3	0.699325		23197	UBXD8	1.24487
				26586	CKAP2	2.28836		29948	OSGIN1	1.60595		54	ACP5	0.480817		284403	WDR62	0.745661		7443	VRK1	1.41829
				27034	ACAD8	0.566076		51203	NUSAP1	2.04314		2806	GOT2	1.5126		129080	EMID1	0.720251		10769	PLK2	1.71186
				4306	NR3C2	0.414533		6253	RTN2	1.45242		2219	FCN1	0.522692		55647	RAB20	1.38689		11253	MAN1B1	1.22007
				10042	HMG2L1	1.72633		8553	BHLHB2	0.60406		8880	FUBP1	1.60172		56139	PCDHA10	0.735803		23271	CAMSAP1L1	1.29972
				3988	LIPA	2.2966		55171	TBCCD1	0.666003		79733	E2F8	1.85637		2272	FHIT	0.713709		54480	CSGlcA-T	1.21866
				7153	TOP2A	3.52012		9829	DNAJC6	1.24454		6472	SHMT2	1.57685		6790	AURKA	1.88712		26071	FAM127B	1.32507
				64421	DCLRE1C	1.74421		10765	JARID1B	1.69058		1362	CPD	2.11862		9957	HS3ST1	1.9143		4836	NMT1	1.20668
				6282	S100A11	2.39817		55647	RAB20	0.673195		55720	TSR1	1.45766		4330	MN1	1.89245		10728	PTGES3	1.36325
				3135	HLA-G	1.71732		66036	MTMR9	0.777081		9473	C1orf38	0.565518		3595	IL12RB2	0.729971		51668	C1orf41	1.34892
				79785	FLJ22655	0.525034		1728	NQO1	2.69548		4092	SMAD7	0.554748		4478	MSN	2.2664		6617	SNAPC1	1.41011
				10535	RNASEH2A	1.8302		55062	WIPI1	0.568165		3101	HK3	0.601219		51293	CD320	0.747897		3182	HNRPAB	1.40315
				57122	NUP107	1.8001		1512	CTSH	1.5481		1843	DUSP1	0.486998		3596	IL13	0.73205		55201	MAP1S	1.3157
				2752	GLUL	1.98134		7941	PLA2G7	2.13987		3628	INPP1	0.585126		8766	RAB11A	1.57353		55821	ALLC	0.812515
				1576	CYP3A4	0.642989		57645	POGK	1.59196		1948	EFNB2	0.486313		5540	PPYR1	0.739823		4173	MCM4	1.30207
				5639	PRRG2	0.658702		7296	TXNRD1	1.9306		908	CCT6A	1.91139		1805	DPT	0.408365		8697	CDC23	1.38512
				1436	CSF1R	2.18454		84549	RBM13	0.711834		25878	MXRA5	2.09622		4363	ABCC1	1.40666		9330	GTF3C3	1.41762
				7754	ZNF204	0.485199		23637	RABGAP1	1.52296		23102	TBC1D2B	0.597957		1113	CHGA	0.540153		9521	EEF1E1	1.43697
				54700	RRN3	1.93557		23129	PLXND1	1.36857		51348	KLRF1	0.548615		2922	GRP	1.91402		22916	NCBP2	1.35138
				5433	POLR2D	1.59179		7323	UBE2D3	0.582668		28998	MRPL13	2.25766		5696	PSMB8	1.94502		5423	POLB	1.34559
				26511	CHIC2	1.80257		3082	HGF	0.798395		81606	LBH	0.50786		2637	GBX2	0.786966		3608	ILF2	1.48534
				22880	MORC2	1.66091		358	AQP1	1.79393		55699	IARS2	1.72643		10367	CBARA1	1.41827		79980	DSN1	1.21638
				4885	NPTX2	5.48568		10150	MBNL2	0.599386		4841	NONO	1.50529		11120	BTN2A1	1.36362		5993	RFX5	1.24218
				9630	GNA14	0.576037		5564	PRKAB1	1.44171		79581	GPR172A	1.66081		3850	KRT3	0.710592		5276	SERPINI2	0.51254
				10544	PROCR	2.06758		406	ARNTL	0.644762		3832	KIF11	1.9158		25770	C22orf31	0.703481		353	APRT	1.28197
				818	CAMK2G	0.721866		23424	TDRD7	1.52914		6446	SGK	0.487206		79830	ZMYM1	1.43395		10960	LMAN2	1.40438
				2643	GCH1	0.393762		11079	RER1	0.735244		201254	STRA13	1.47106		80054	FLJ12355	0.614283		10574	CCT7	1.3096
				1192	CLIC1	1.8109		6890	TAP1	1.59727		55172	C14orf104	1.85116		1069	CETN2	1.54774		9957	HS3ST1	1.48005
				81033	KCNH6	0.748345		332	BIRC5	1.53493		10885	WDR3	1.53067		1544	CYP1A2	0.708434		55930	MYO5C	0.673263
				23303	KIF13B	0.523683		390	RND3	0.527075		23048	FNBP1	0.651948		4664	NAB1	1.41589		1917	EEF1A2	1.45472
				9978	RBX1	1.67105		23417	MLYCD	0.674683		6304	SATB1	0.583056		9653	HS2ST1	1.38638		5073	PARN	1.23955
				57716	PRX	0.710956		54148	MRPL39	0.694885		3397	ID1	0.38038		11189	TNRC4	0.728888		51067	YARS2	1.34776
				7004	TEAD4	1.61213		9180	OSMR	0.622385		10105	PPIF	1.64782		51619	UBE2D4	0.761365		29929	ALG6	1.26406
				54555	DDX49	1.49552		11120	BTN2A1	1.43583		6944	VPS72	1.54515		9231	DLG5	1.48161		5438	POLR2I	1.30798
				6447	SCG5	3.07375		10924	SMPDL3A	0.565107		1311	COMP	2.43036		5133	PDCD1	0.721217		8317	CDC7	1.39361
				200081	TXLNA	1.67275		51513	ETV7	1.41241		11335	CBX3	1.76592		23682	RAB38	1.61359		23109	DDN	0.802957
				4689	NCF4	1.73754		11133	KPTN	1.29946		64151	NCAPG	1.87735		9362	CPNE6	0.735696		55120	FANCL	1.54858
				9719	ADAMTSL2	0.678354		51304	ZDHHC3	0.719312		845	CASQ2	0.644892		3925	STMN1	1.57589		79627	OGFRL1	1.29657
				27344	PCSK1N	0.416366		27299	ADAMDEC1	2.14002		790	CAD	1.59914		79733	E2F8	1.68111		10694	CCT8	1.34088
				4659	PPP1R12A	1.8518		55152	DALRD3	1.41669		11260	XPOT	1.83117		83743	GRWD1	0.752753		23660	ZKSCAN5	1.17352
				54517	PUS7	1.90585		6709	SPTAN1	1.46496		8648	NCOA1	0.714749		23141	KIAA0692	1.47742		8682	PEA15	1.33599
				81542	TXNDC1	2.02761		9232	PTTG1	1.67421		1634	DCN	0.450729		8557	TCAP	0.68366		54438	GFOD1	0.774266
				8099	CDK2AP1	1.72331		5332	PLCB4	1.1671		56000	NXF3	0.546058		5834	PYGB	1.47283		4751	NEK2	1.2612
				55100	WDR70	1.68269		55106	SLFN12	1.37615		1521	CTSW	0.630693		51734	SEPX1	0.563292		10457	GPNMB	1.78629
				4192	MDK	2.97546		9887	SMG7	1.25074		27034	ACAD8	2.10638		3834	KIF25	0.775844		4316	MMP7	2.32161
				6122	RPL3	1.88297		51669	TMEM66	0.675472		10897	YIF1A	1.63168		3606	IL18	2.02141		2539	G6PD	1.42894
				60489	APOBEC3G	2.65214		8608	RDH16	0.501013		10578	GNLY	0.47572		6659	SOX4	1.99279		2956	MSH6	1.4234
				4650	MYO9B	1.3932		3074	HEXB	1.35535		5919	RARRES2	0.467243		836	CASP3	1.66577		5714	PSMD8	1.40492
				79840	NHEJ1	0.651222		10635	RAD51AP1	1.81979		5322	PLA2G5	0.724038		79887	FLJ22662	1.64072		2940	GSTA3	0.749712
				942	CD86	1.65057		10120	ACTR1B	0.818613		8892	EIF2B2	1.49881		4240	MFGE8	1.50878		1020	CDK5	1.29558
				5425	POLD2	1.75534		3178	HNRNPA1	1.34185		3707	ITPKB	0.641675		9679	FAM53B	0.722701		2937	GSS	1.2991
				5682	PSMA1	1.55566		3148	HMGB2	2.07473		4688	NCF2	0.499577		4762	NEUROG1	0.784629		6678	SPARC	1.57442
				6039	RNASE6	2.34852		10577	NPC2	1.4597		6649	SOD3	0.506491		9886	RHOBTB1	1.57723		102	ADAM10	1.4592
				81616	ACSBG2	0.689516		4439	MSH5	1.78771		3948	LDHC	1.44619		4615	MYD88	1.52239		51673	TPPP3	0.686762
				24	ABCA4	0.71381		441453	LOC441453	0.659859		6817	SULT1A1	0.425943		51286	CEND1	0.765499		3957	LGALS2	0.530119
				10959	TMED2	2.11339		56605	ERO1LB	0.4945		11067	C10orf10	0.560096		57122	NUP107	1.4493		9097	USP14	1.28935
				3703	STT3A	2.1604		51704	GPRC5B	1.4015		7070	THY1	1.8638		51412	ACTL6B	0.72957		5187	PER1	0.774969
				11221	DUSP10	1.56678		29075	HSPC072	1.48846		5717	PSMD11	1.56724		79134	TMEM185B	1.50916		23237	ARC	0.792947
				55619	DOCK10	1.95263		59307	SIGIRR	0.597159		50650	ARHGEF3	0.602265		51296	SLC15A3	1.55723		28968	SLC6A16	0.76207
				55410	CYorf14	0.581963		6781	STC1	1.51196		3858	KRT10	1.73298		7301	TYRO3	0.764178		140465	MYL6B	1.39573
				5436	POLR2G	1.45678		9842	PLEKHM1	0.78824		5693	PSMB5	1.53889		22925	PLA2R1	1.26582		1511	CTSG	0.800462
				894	CCND2	2.0807		7443	VRK1	1.69045		5270	SERPINE2	2.23535		78986	DUSP26	0.728637		11015	KDELR3	1.27965
				54107	POLE3	1.99115		1854	DUT	1.46361		9693	RAPGEF2	0.724022		4515	MTCP1	0.825597		23350	SR140	1.35394
				3614	IMPDH1	1.95277		3575	IL7R	2.00397		81849	ST6GALNAC5	0.48667		28396	IGHV4-31	0.644364		51366	UBR5	1.32154
				10802	SEC24A	1.68086		4698	NDUFA5	0.443303		3398	ID2	0.491075		56413	LTB4R2	0.672834		5366	PMAIP1	1.54553
				7456	WIPF1	1.79159		3073	HEXA	1.37367		23284	LPHN3	0.658431		286527	MGC39900	1.4577		7044	LEFTY2	0.819227
				10687	PNMA2	1.91984		9843	HEPH	1.54488		3313	HSPA9	1.7754		421	ARVCF	0.67907		51348	KLRF1	0.758181
