# Supplementary material for: Asymmetric microarray data produces gene lists highly predictive of research literature on multiple cancer types
Source: BMC Bioinformatics. 2010 Sep 27;11:483. doi: 10.1186/1471-2105-11-483 (PMC2949900; doi:10.1186/1471-2105-11-483)
Supplement: Additional file 2 — Microarray Samples Used in the Study: This file contains five worksheets that list all normal and cancer tissue microarray samples used including accession numbers of datasets, sample labels, sample tissue annotation and platform, in addition to malignancy description of cancer samples and available clinical annotation. [file 1471-2105-11-483-S2.XLSX]

## Sheet: Colon
GEO Series	GEO Samples	Tissue	Chip Type	Description
GSE4107	GSM93789	Colon	Plus 2	Colorectal cancer
GSE4107	GSM93920	Colon	Plus 2	Colorectal cancer
GSE4107	GSM93921	Colon	Plus 2	Colorectal cancer
GSE4107	GSM93922	Colon	Plus 2	Colorectal cancer
GSE4107	GSM93923	Colon	Plus 2	Colorectal cancer
GSE4107	GSM93924	Colon	Plus 2	Colorectal cancer
GSE4107	GSM93925	Colon	Plus 2	Colorectal cancer
GSE4107	GSM93926	Colon	Plus 2	Colorectal cancer
GSE4107	GSM93927	Colon	Plus 2	Colorectal cancer
GSE4107	GSM93928	Colon	Plus 2	Colorectal cancer
GSE4107	GSM93929	Colon	Plus 2	Colorectal cancer
GSE4107	GSM93932	Colon	Plus 2	Colorectal cancer
GSE4107	GSM93938	Colon	Plus 2	Normal
GSE4107	GSM93939	Colon	Plus 2	Normal
GSE4107	GSM93941	Colon	Plus 2	Normal
GSE4107	GSM93943	Colon	Plus 2	Normal
GSE4107	GSM93944	Colon	Plus 2	Normal
GSE4107	GSM93946	Colon	Plus 2	Normal
GSE4107	GSM93948	Colon	Plus 2	Normal
GSE4107	GSM93950	Colon	Plus 2	Normal
GSE4107	GSM93952	Colon	Plus 2	Normal
GSE4107	GSM93954	Colon	Plus 2	Normal
GSE4183	GSM95473	Colon	Plus 2	Normal
GSE4183	GSM95474	Colon	Plus 2	Normal
GSE4183	GSM95475	Colon	Plus 2	Normal
GSE4183	GSM95476	Colon	Plus 2	Normal
GSE4183	GSM95477	Colon	Plus 2	Normal
GSE4183	GSM95478	Colon	Plus 2	Normal
GSE4183	GSM95479	Colon	Plus 2	Normal
GSE4183	GSM95480	Colon	Plus 2	Normal
GSE4183	GSM95496	Colon	Plus 2	Colorectal cancer
GSE4183	GSM95497	Colon	Plus 2	Colorectal cancer
GSE4183	GSM95498	Colon	Plus 2	Colorectal cancer
GSE4183	GSM95499	Colon	Plus 2	Colorectal cancer
GSE4183	GSM95500	Colon	Plus 2	Colorectal cancer
GSE4183	GSM95501	Colon	Plus 2	Colorectal cancer
GSE4183	GSM95502	Colon	Plus 2	Colorectal cancer
GSE4183	GSM95503	Colon	Plus 2	Colorectal cancer
GSE4183	GSM95504	Colon	Plus 2	Colorectal cancer
GSE4183	GSM95505	Colon	Plus 2	Colorectal cancer
GSE4183	GSM95506	Colon	Plus 2	Colorectal cancer
GSE4183	GSM95507	Colon	Plus 2	Colorectal cancer
GSE4183	GSM95508	Colon	Plus 2	Colorectal cancer
GSE4183	GSM95509	Colon	Plus 2	Colorectal cancer
GSE4183	GSM95510	Colon	Plus 2	Colorectal cancer
GSE12945	GSM324715	Colon	A Chip	Colorectal cancer
GSE12945	GSM324718	Colon	A Chip	Colorectal cancer
GSE12945	GSM324719	Colon	A Chip	Colorectal cancer
GSE12945	GSM324723	Colon	A Chip	Colorectal cancer
GSE12945	GSM324724	Colon	A Chip	Colorectal cancer
GSE12945	GSM324726	Colon	A Chip	Colorectal cancer
GSE12945	GSM324732	Colon	A Chip	Colorectal cancer
GSE12945	GSM324734	Colon	A Chip	Colorectal cancer
GSE12945	GSM324738	Colon	A Chip	Colorectal cancer
GSE12945	GSM324740	Colon	A Chip	Colorectal cancer
GSE12945	GSM324741	Colon	A Chip	Colorectal cancer
GSE12945	GSM324742	Colon	A Chip	Colorectal cancer
GSE12945	GSM324744	Colon	A Chip	Colorectal cancer
GSE12945	GSM324749	Colon	A Chip	Colorectal cancer
GSE12945	GSM324750	Colon	A Chip	Colorectal cancer
GSE12945	GSM324751	Colon	A Chip	Colorectal cancer
GSE12945	GSM324752	Colon	A Chip	Colorectal cancer
GSE12945	GSM324753	Colon	A Chip	Colorectal cancer
GSE12945	GSM324754	Colon	A Chip	Colorectal cancer
GSE12945	GSM324756	Colon	A Chip	Colorectal cancer
GSE12945	GSM324757	Colon	A Chip	Colorectal cancer
GSE12945	GSM324759	Colon	A Chip	Colorectal cancer
GSE12945	GSM324761	Colon	A Chip	Colorectal cancer
GSE12945	GSM324762	Colon	A Chip	Colorectal cancer
GSE12945	GSM324763	Colon	A Chip	Colorectal cancer
GSE12945	GSM324764	Colon	A Chip	Colorectal cancer
GSE12945	GSM324765	Colon	A Chip	Colorectal cancer
GSE12945	GSM324766	Colon	A Chip	Colorectal cancer
GSE12945	GSM324767	Colon	A Chip	Colorectal cancer
GSE12945	GSM324770	Colon	A Chip	Colorectal cancer
GSE12945	GSM324771	Colon	A Chip	Colorectal cancer
GSE12945	GSM324772	Colon	A Chip	Colorectal cancer
GSE12945	GSM324773	Colon	A Chip	Colorectal cancer
GSE12945	GSM324774	Colon	A Chip	Colorectal cancer
GSE12945	GSM324775	Colon	A Chip	Colorectal cancer
GSE12945	GSM324776	Colon	A Chip	Colorectal cancer
GSE17538	GSM437093	Colon	Plus 2	Colorectal adencarcinoma
GSE17538	GSM437094	Colon	Plus 2	Colorectal adencarcinoma
GSE17538	GSM437095	Colon	Plus 2	Colorectal adencarcinoma
GSE17538	GSM437096	Colon	Plus 2	Colorectal adencarcinoma
GSE17538	GSM437097	Colon	Plus 2	Colorectal adencarcinoma
GSE17538	GSM437098	Colon	Plus 2	Colorectal adencarcinoma
GSE17538	GSM437099	Colon	Plus 2	Colorectal adencarcinoma
GSE17538	GSM437100	Colon	Plus 2	Colorectal adencarcinoma
GSE17538	GSM437101	Colon	Plus 2	Colorectal adencarcinoma
GSE17538	GSM437102	Colon	Plus 2	Colorectal adencarcinoma
GSE17538	GSM437103	Colon	Plus 2	Colorectal adencarcinoma
GSE17538	GSM437104	Colon	Plus 2	Colorectal adencarcinoma
GSE17538	GSM437105	Colon	Plus 2	Colorectal adencarcinoma
GSE17538	GSM437106	Colon	Plus 2	Colorectal adencarcinoma
GSE17538	GSM437107	Colon	Plus 2	Colorectal adencarcinoma
GSE17538	GSM437108	Colon	Plus 2	Colorectal adencarcinoma
GSE17538	GSM437109	Colon	Plus 2	Colorectal adencarcinoma
GSE17538	GSM437110	Colon	Plus 2	Colorectal adencarcinoma
GSE17538	GSM437111	Colon	Plus 2	Colorectal adencarcinoma
GSE17538	GSM437112	Colon	Plus 2	Colorectal adencarcinoma
GSE17538	GSM437113	Colon	Plus 2	Colorectal adencarcinoma
GSE17538	GSM437114	Colon	Plus 2	Colorectal adencarcinoma
GSE17538	GSM437115	Colon	Plus 2	Colorectal adencarcinoma
GSE17538	GSM437116	Colon	Plus 2	Colorectal adencarcinoma
GSE17538	GSM437117	Colon	Plus 2	Colorectal adencarcinoma
GSE17538	GSM437118	Colon	Plus 2	Colorectal adencarcinoma
GSE17538	GSM437119	Colon	Plus 2	Colorectal adencarcinoma
GSE17538	GSM437120	Colon	Plus 2	Colorectal adencarcinoma
GSE17538	GSM437121	Colon	Plus 2	Colorectal adencarcinoma
GSE17538	GSM437122	Colon	Plus 2	Colorectal adencarcinoma
GSE17538	GSM437123	Colon	Plus 2	Colorectal adencarcinoma
GSE17538	GSM437124	Colon	Plus 2	Colorectal adencarcinoma
GSE17538	GSM437125	Colon	Plus 2	Colorectal adencarcinoma
GSE17538	GSM437126	Colon	Plus 2	Colorectal adencarcinoma
GSE17538	GSM437127	Colon	Plus 2	Colorectal adencarcinoma
GSE17538	GSM437128	Colon	Plus 2	Colorectal adencarcinoma
GSE17538	GSM437129	Colon	Plus 2	Colorectal adencarcinoma
GSE17538	GSM437130	Colon	Plus 2	Colorectal adencarcinoma
GSE17538	GSM437131	Colon	Plus 2	Colorectal adencarcinoma
GSE17538	GSM437132	Colon	Plus 2	Colorectal adencarcinoma
GSE17538	GSM437133	Colon	Plus 2	Colorectal adencarcinoma
GSE17538	GSM437134	Colon	Plus 2	Colorectal adencarcinoma
GSE17538	GSM437135	Colon	Plus 2	Colorectal adencarcinoma
GSE17538	GSM437136	Colon	Plus 2	Colorectal adencarcinoma
GSE17538	GSM437137	Colon	Plus 2	Colorectal adencarcinoma
GSE17538	GSM437138	Colon	Plus 2	Colorectal adencarcinoma
GSE17538	GSM437139	Colon	Plus 2	Colorectal adencarcinoma
GSE17538	GSM437140	Colon	Plus 2	Colorectal adencarcinoma
GSE17538	GSM437141	Colon	Plus 2	Colorectal adencarcinoma
GSE17538	GSM437142	Colon	Plus 2	Colorectal adencarcinoma
GSE17538	GSM437143	Colon	Plus 2	Colorectal adencarcinoma
GSE17538	GSM437144	Colon	Plus 2	Colorectal adencarcinoma
GSE17538	GSM437145	Colon	Plus 2	Colorectal adencarcinoma
GSE17538	GSM437146	Colon	Plus 2	Colorectal adencarcinoma
GSE17538	GSM437147	Colon	Plus 2	Colorectal adencarcinoma
GSE17538	GSM437148	Colon	Plus 2	Colorectal adencarcinoma
GSE17538	GSM437149	Colon	Plus 2	Colorectal adencarcinoma
GSE17538	GSM437150	Colon	Plus 2	Colorectal adencarcinoma
GSE17538	GSM437151	Colon	Plus 2	Colorectal adencarcinoma
GSE17538	GSM437152	Colon	Plus 2	Colorectal adencarcinoma
GSE17538	GSM437153	Colon	Plus 2	Colorectal adencarcinoma
GSE17538	GSM437154	Colon	Plus 2	Colorectal adencarcinoma
GSE17538	GSM437155	Colon	Plus 2	Colorectal adencarcinoma
GSE17538	GSM437156	Colon	Plus 2	Colorectal adencarcinoma
GSE17538	GSM437157	Colon	Plus 2	Colorectal adencarcinoma
GSE17538	GSM437158	Colon	Plus 2	Colorectal adencarcinoma
GSE17538	GSM437159	Colon	Plus 2	Colorectal adencarcinoma
GSE17538	GSM437160	Colon	Plus 2	Colorectal adencarcinoma
GSE17538	GSM437161	Colon	Plus 2	Colorectal adencarcinoma
GSE17538	GSM437162	Colon	Plus 2	Colorectal adencarcinoma
GSE17538	GSM437163	Colon	Plus 2	Colorectal adencarcinoma
GSE17538	GSM437164	Colon	Plus 2	Colorectal adencarcinoma
GSE17538	GSM437165	Colon	Plus 2	Colorectal adencarcinoma
GSE17538	GSM437166	Colon	Plus 2	Colorectal adencarcinoma
GSE17538	GSM437167	Colon	Plus 2	Colorectal adencarcinoma
GSE17538	GSM437168	Colon	Plus 2	Colorectal adencarcinoma
GSE17538	GSM437169	Colon	Plus 2	Colorectal adencarcinoma
GSE17538	GSM437170	Colon	Plus 2	Colorectal adencarcinoma
GSE17538	GSM437171	Colon	Plus 2	Colorectal adencarcinoma
GSE17538	GSM437172	Colon	Plus 2	Colorectal adencarcinoma
GSE17538	GSM437173	Colon	Plus 2	Colorectal adencarcinoma
GSE17538	GSM437174	Colon	Plus 2	Colorectal adencarcinoma
GSE17538	GSM437175	Colon	Plus 2	Colorectal adencarcinoma
GSE17538	GSM437176	Colon	Plus 2	Colorectal adencarcinoma
GSE17538	GSM437177	Colon	Plus 2	Colorectal adencarcinoma
GSE17538	GSM437178	Colon	Plus 2	Colorectal adencarcinoma
GSE17538	GSM437179	Colon	Plus 2	Colorectal adencarcinoma
GSE17538	GSM437180	Colon	Plus 2	Colorectal adencarcinoma
GSE17538	GSM437181	Colon	Plus 2	Colorectal adencarcinoma
GSE17538	GSM437182	Colon	Plus 2	Colorectal adencarcinoma
GSE17538	GSM437183	Colon	Plus 2	Colorectal adencarcinoma
GSE17538	GSM437184	Colon	Plus 2	Colorectal adencarcinoma
GSE17538	GSM437185	Colon	Plus 2	Colorectal adencarcinoma
GSE17538	GSM437186	Colon	Plus 2	Colorectal adencarcinoma
GSE17538	GSM437187	Colon	Plus 2	Colorectal adencarcinoma
GSE17538	GSM437188	Colon	Plus 2	Colorectal adencarcinoma
GSE17538	GSM437189	Colon	Plus 2	Colorectal adencarcinoma
GSE17538	GSM437190	Colon	Plus 2	Colorectal adencarcinoma
GSE17538	GSM437191	Colon	Plus 2	Colorectal adencarcinoma
GSE17538	GSM437192	Colon	Plus 2	Colorectal adencarcinoma
GSE17538	GSM437193	Colon	Plus 2	Colorectal adencarcinoma
GSE17538	GSM437194	Colon	Plus 2	Colorectal adencarcinoma
GSE17538	GSM437195	Colon	Plus 2	Colorectal adencarcinoma
GSE17538	GSM437196	Colon	Plus 2	Colorectal adencarcinoma
GSE17538	GSM437197	Colon	Plus 2	Colorectal adencarcinoma
GSE17538	GSM437198	Colon	Plus 2	Colorectal adencarcinoma
GSE17538	GSM437199	Colon	Plus 2	Colorectal adencarcinoma
GSE17538	GSM437200	Colon	Plus 2	Colorectal adencarcinoma
GSE17538	GSM437201	Colon	Plus 2	Colorectal adencarcinoma
GSE17538	GSM437202	Colon	Plus 2	Colorectal adencarcinoma
GSE17538	GSM437203	Colon	Plus 2	Colorectal adencarcinoma
GSE17538	GSM437204	Colon	Plus 2	Colorectal adencarcinoma
GSE17538	GSM437205	Colon	Plus 2	Colorectal adencarcinoma
GSE17538	GSM437206	Colon	Plus 2	Colorectal adencarcinoma
GSE17538	GSM437207	Colon	Plus 2	Colorectal adencarcinoma
GSE17538	GSM437208	Colon	Plus 2	Colorectal adencarcinoma
GSE17538	GSM437209	Colon	Plus 2	Colorectal adencarcinoma
GSE17538	GSM437210	Colon	Plus 2	Colorectal adencarcinoma
GSE17538	GSM437211	Colon	Plus 2	Colorectal adencarcinoma
GSE17538	GSM437212	Colon	Plus 2	Colorectal adencarcinoma
GSE17538	GSM437213	Colon	Plus 2	Colorectal adencarcinoma
GSE17538	GSM437214	Colon	Plus 2	Colorectal adencarcinoma
GSE17538	GSM437215	Colon	Plus 2	Colorectal adencarcinoma
GSE17538	GSM437216	Colon	Plus 2	Colorectal adencarcinoma
GSE17538	GSM437217	Colon	Plus 2	Colorectal adencarcinoma
GSE17538	GSM437218	Colon	Plus 2	Colorectal adencarcinoma
GSE17538	GSM437219	Colon	Plus 2	Colorectal adencarcinoma
GSE17538	GSM437220	Colon	Plus 2	Colorectal adencarcinoma
GSE17538	GSM437221	Colon	Plus 2	Colorectal adencarcinoma
GSE17538	GSM437222	Colon	Plus 2	Colorectal adencarcinoma
GSE17538	GSM437223	Colon	Plus 2	Colorectal adencarcinoma
GSE17538	GSM437224	Colon	Plus 2	Colorectal adencarcinoma
GSE17538	GSM437225	Colon	Plus 2	Colorectal adencarcinoma
GSE17538	GSM437226	Colon	Plus 2	Colorectal adencarcinoma
GSE17538	GSM437227	Colon	Plus 2	Colorectal adencarcinoma
GSE17538	GSM437228	Colon	Plus 2	Colorectal adencarcinoma
GSE17538	GSM437229	Colon	Plus 2	Colorectal adencarcinoma
GSE17538	GSM437230	Colon	Plus 2	Colorectal adencarcinoma
GSE17538	GSM437231	Colon	Plus 2	Colorectal adencarcinoma
GSE17538	GSM437232	Colon	Plus 2	Colorectal adencarcinoma
GSE17538	GSM437233	Colon	Plus 2	Colorectal adencarcinoma
GSE17538	GSM437234	Colon	Plus 2	Colorectal adencarcinoma
GSE17538	GSM437235	Colon	Plus 2	Colorectal adencarcinoma
GSE17538	GSM437236	Colon	Plus 2	Colorectal adencarcinoma
GSE17538	GSM437237	Colon	Plus 2	Colorectal adencarcinoma
GSE17538	GSM437238	Colon	Plus 2	Colorectal adencarcinoma
GSE17538	GSM437239	Colon	Plus 2	Colorectal adencarcinoma
GSE17538	GSM437240	Colon	Plus 2	Colorectal adencarcinoma
GSE17538	GSM437241	Colon	Plus 2	Colorectal adencarcinoma
GSE17538	GSM437242	Colon	Plus 2	Colorectal adencarcinoma
GSE17538	GSM437243	Colon	Plus 2	Colorectal adencarcinoma
GSE17538	GSM437244	Colon	Plus 2	Colorectal adencarcinoma
GSE17538	GSM437245	Colon	Plus 2	Colorectal adencarcinoma
GSE17538	GSM437246	Colon	Plus 2	Colorectal adencarcinoma
GSE17538	GSM437247	Colon	Plus 2	Colorectal adencarcinoma
GSE17538	GSM437248	Colon	Plus 2	Colorectal adencarcinoma
GSE17538	GSM437249	Colon	Plus 2	Colorectal adencarcinoma
GSE17538	GSM437250	Colon	Plus 2	Colorectal adencarcinoma
GSE17538	GSM437251	Colon	Plus 2	Colorectal adencarcinoma
GSE17538	GSM437252	Colon	Plus 2	Colorectal adencarcinoma
GSE17538	GSM437253	Colon	Plus 2	Colorectal adencarcinoma
GSE17538	GSM437254	Colon	Plus 2	Colorectal adencarcinoma
GSE17538	GSM437255	Colon	Plus 2	Colorectal adencarcinoma
GSE17538	GSM437256	Colon	Plus 2	Colorectal adencarcinoma
GSE17538	GSM437257	Colon	Plus 2	Colorectal adencarcinoma
GSE17538	GSM437258	Colon	Plus 2	Colorectal adencarcinoma
GSE17538	GSM437259	Colon	Plus 2	Colorectal adencarcinoma
GSE17538	GSM437260	Colon	Plus 2	Colorectal adencarcinoma
GSE17538	GSM437261	Colon	Plus 2	Colorectal adencarcinoma
GSE17538	GSM437262	Colon	Plus 2	Colorectal adencarcinoma
GSE17538	GSM437263	Colon	Plus 2	Colorectal adencarcinoma
GSE17538	GSM437264	Colon	Plus 2	Colorectal adencarcinoma
GSE17538	GSM437265	Colon	Plus 2	Colorectal adencarcinoma
GSE17538	GSM437266	Colon	Plus 2	Colorectal adencarcinoma
GSE17538	GSM437267	Colon	Plus 2	Colorectal adencarcinoma
GSE17538	GSM437268	Colon	Plus 2	Colorectal adencarcinoma
GSE17538	GSM437269	Colon	Plus 2	Colorectal adencarcinoma
GSE17538	GSM437270	Colon	Plus 2	Colorectal adencarcinoma
GSE17538	GSM437271	Colon	Plus 2	Colorectal adencarcinoma
GSE17538	GSM437272	Colon	Plus 2	Colorectal adencarcinoma
GSE17538	GSM437273	Colon	Plus 2	Colorectal adencarcinoma
GSE17538	GSM437274	Colon	Plus 2	Colorectal adencarcinoma
GSE17538	GSM437275	Colon	Plus 2	Colorectal adencarcinoma
GSE17538	GSM437276	Colon	Plus 2	Colorectal adencarcinoma
GSE17538	GSM437277	Colon	Plus 2	Colorectal adencarcinoma
GSE17538	GSM437278	Colon	Plus 2	Colorectal adencarcinoma
GSE17538	GSM437279	Colon	Plus 2	Colorectal adencarcinoma
GSE17538	GSM437280	Colon	Plus 2	Colorectal adencarcinoma
GSE17538	GSM437281	Colon	Plus 2	Colorectal adencarcinoma
GSE17538	GSM437282	Colon	Plus 2	Colorectal adencarcinoma
GSE17538	GSM437283	Colon	Plus 2	Colorectal adencarcinoma
GSE17538	GSM437284	Colon	Plus 2	Colorectal adencarcinoma
GSE17538	GSM437285	Colon	Plus 2	Colorectal adencarcinoma
GSE17538	GSM437286	Colon	Plus 2	Colorectal adencarcinoma
GSE17538	GSM437287	Colon	Plus 2	Colorectal adencarcinoma
GSE17538	GSM437288	Colon	Plus 2	Colorectal adencarcinoma
GSE17538	GSM437289	Colon	Plus 2	Colorectal adencarcinoma
GSE17538	GSM437290	Colon	Plus 2	Colorectal adencarcinoma
GSE17538	GSM437291	Colon	Plus 2	Colorectal adencarcinoma
GSE17538	GSM437292	Colon	Plus 2	Colorectal adencarcinoma
GSE17538	GSM437293	Colon	Plus 2	Colorectal adencarcinoma
GSE17538	GSM437294	Colon	Plus 2	Colorectal adencarcinoma
GSE17538	GSM437295	Colon	Plus 2	Colorectal adencarcinoma
GSE17538	GSM437296	Colon	Plus 2	Colorectal adencarcinoma
GSE17538	GSM437297	Colon	Plus 2	Colorectal adencarcinoma
GSE17538	GSM437298	Colon	Plus 2	Colorectal adencarcinoma
GSE17538	GSM437299	Colon	Plus 2	Colorectal adencarcinoma
GSE17538	GSM437300	Colon	Plus 2	Colorectal adencarcinoma
GSE17538	GSM437301	Colon	Plus 2	Colorectal adencarcinoma
GSE17538	GSM437302	Colon	Plus 2	Colorectal adencarcinoma
GSE17538	GSM437303	Colon	Plus 2	Colorectal adencarcinoma
GSE17538	GSM437304	Colon	Plus 2	Colorectal adencarcinoma
GSE17538	GSM437305	Colon	Plus 2	Colorectal adencarcinoma
GSE17538	GSM437306	Colon	Plus 2	Colorectal adencarcinoma
GSE17538	GSM437307	Colon	Plus 2	Colorectal adencarcinoma
GSE17538	GSM437308	Colon	Plus 2	Colorectal adencarcinoma
GSE17538	GSM437309	Colon	Plus 2	Colorectal adencarcinoma
GSE17538	GSM437310	Colon	Plus 2	Colorectal adencarcinoma
GSE17538	GSM437311	Colon	Plus 2	Colorectal adencarcinoma
GSE17538	GSM437312	Colon	Plus 2	Colorectal adencarcinoma
GSE17538	GSM437313	Colon	Plus 2	Colorectal adencarcinoma
GSE17538	GSM437314	Colon	Plus 2	Colorectal adencarcinoma
GSE17538	GSM437315	Colon	Plus 2	Colorectal adencarcinoma
GSE17538	GSM437316	Colon	Plus 2	Colorectal adencarcinoma
GSE17538	GSM437317	Colon	Plus 2	Colorectal adencarcinoma
GSE17538	GSM437318	Colon	Plus 2	Colorectal adencarcinoma
GSE17538	GSM437319	Colon	Plus 2	Colorectal adencarcinoma
GSE17538	GSM437320	Colon	Plus 2	Colorectal adencarcinoma
GSE17538	GSM437321	Colon	Plus 2	Colorectal adencarcinoma
GSE17538	GSM437322	Colon	Plus 2	Colorectal adencarcinoma
GSE17538	GSM437323	Colon	Plus 2	Colorectal adencarcinoma
GSE17538	GSM437324	Colon	Plus 2	Colorectal adencarcinoma
E-TABM-176	2290	Colon	Plus 2	Normal
E-TABM-176	2294	Colon	Plus 2	Normal
E-TABM-176	2296	Colon	Plus 2	Normal
E-TABM-176	2299	Colon	Plus 2	Normal
E-TABM-176	2304	Colon	Plus 2	Normal
E-TABM-176	2305	Colon	Plus 2	Normal
E-TABM-176	2306	Colon	Plus 2	Normal
E-TABM-176	2308	Colon	Plus 2	Normal
E-TABM-176	2311	Colon	Plus 2	Normal
E-TABM-176	2312	Colon	Plus 2	Normal
E-TABM-176	2318	Colon	Plus 2	Normal
E-TABM-176	2325	Colon	Plus 2	Normal
E-TABM-176	2326	Colon	Plus 2	Normal
E-TABM-176	2327	Colon	Plus 2	Normal
E-TABM-176	2330	Colon	Plus 2	Normal
E-TABM-176	2331	Colon	Plus 2	Normal
E-TABM-176	2336	Colon	Plus 2	Normal
E-TABM-176	2348	Colon	Plus 2	Normal
E-TABM-176	2353	Colon	Plus 2	Normal
E-TABM-176	2366	Colon	Plus 2	Normal
E-TABM-176	2373	Colon	Plus 2	Normal
E-TABM-176	2376	Colon	Plus 2	Normal
E-TABM-176	2381	Colon	Plus 2	Normal
E-TABM-176	2382	Colon	Plus 2	Normal
E-TABM-176	2389	Colon	Plus 2	Normal
E-TABM-176	2390	Colon	Plus 2	Normal
E-TABM-176	2393	Colon	Plus 2	Normal
E-TABM-176	2400	Colon	Plus 2	Normal
E-TABM-176	2401	Colon	Plus 2	Normal
E-TABM-176	2403	Colon	Plus 2	Normal
E-TABM-176	2469	Colon	Plus 2	Normal
E-TABM-176	2476	Colon	Plus 2	Normal
E-TABM-176	2483	Colon	Plus 2	Normal
E-TABM-176	2486	Colon	Plus 2	Normal
E-TABM-176	2487	Colon	Plus 2	Normal
E-TABM-176	2858	Colon	Plus 2	Normal
E-TABM-176	2860	Colon	Plus 2	Normal
E-TABM-176	2861	Colon	Plus 2	Normal
E-TABM-176	2862	Colon	Plus 2	Normal
E-TABM-176	2863	Colon	Plus 2	Normal
E-TABM-176	2864	Colon	Plus 2	Normal
E-TABM-176	2866	Colon	Plus 2	Normal
E-TABM-176	2869	Colon	Plus 2	Normal
E-TABM-176	2870	Colon	Plus 2	Normal
E-TABM-176	2872	Colon	Plus 2	Normal
E-TABM-176	2876	Colon	Plus 2	Normal
E-TABM-176	2877	Colon	Plus 2	Normal
E-TABM-176	2879	Colon	Plus 2	Normal
E-TABM-176	2880	Colon	Plus 2	Normal
E-TABM-176	2881	Colon	Plus 2	Normal
E-TABM-176	2882	Colon	Plus 2	Normal
E-TABM-176	2884	Colon	Plus 2	Normal
E-TABM-176	2885	Colon	Plus 2	Normal
E-TABM-176	2888	Colon	Plus 2	Normal
E-TABM-176	2892	Colon	Plus 2	Normal
E-MEXP-1224	I_1A	Colon	A Chip	Colorectal cancer
E-MEXP-1224	I_10A	Colon	A Chip	Colorectal cancer
E-MEXP-1224	I_12A	Colon	A Chip	Colorectal cancer
E-MEXP-1224	I_13A	Colon	A Chip	Colorectal cancer
E-MEXP-1224	I_14A	Colon	A Chip	Colorectal cancer
E-MEXP-1224	I_15A	Colon	A Chip	Colorectal cancer
E-MEXP-1224	I_16A	Colon	A Chip	Colorectal cancer
E-MEXP-1224	I_18A	Colon	A Chip	Colorectal cancer
E-MEXP-1224	I_2A	Colon	A Chip	Colorectal cancer
E-MEXP-1224	I_22A	Colon	A Chip	Colorectal cancer
E-MEXP-1224	I_23A	Colon	A Chip	Colorectal cancer
E-MEXP-1224	I_24A	Colon	A Chip	Colorectal cancer
E-MEXP-1224	I_25A	Colon	A Chip	Colorectal cancer
E-MEXP-1224	I_26A	Colon	A Chip	Colorectal cancer
E-MEXP-1224	I_27A	Colon	A Chip	Colorectal cancer
E-MEXP-1224	I_28A	Colon	A Chip	Colorectal cancer
E-MEXP-1224	I_29A	Colon	A Chip	Colorectal cancer
E-MEXP-1224	I_3A	Colon	A Chip	Colorectal cancer
E-MEXP-1224	I_30A	Colon	A Chip	Colorectal cancer
E-MEXP-1224	I_34A	Colon	A Chip	Colorectal cancer
E-MEXP-1224	I_35A	Colon	A Chip	Colorectal cancer
E-MEXP-1224	I_36A	Colon	A Chip	Colorectal cancer
E-MEXP-1224	I_37A	Colon	A Chip	Colorectal cancer
E-MEXP-1224	I_38A	Colon	A Chip	Colorectal cancer
E-MEXP-1224	I_39A	Colon	A Chip	Colorectal cancer
E-MEXP-1224	I_4A	Colon	A Chip	Colorectal cancer
E-MEXP-1224	I_6A	Colon	A Chip	Colorectal cancer
E-MEXP-1224	I_8A	Colon	A Chip	Colorectal cancer
E-MEXP-1224	I_9A	Colon	A Chip	Colorectal cancer
E-MEXP-1224	IV_1A	Colon	A Chip	Colorectal cancer
E-MEXP-1224	IV_10A	Colon	A Chip	Colorectal cancer
E-MEXP-1224	IV_11A	Colon	A Chip	Colorectal cancer
E-MEXP-1224	IV_12A	Colon	A Chip	Colorectal cancer
E-MEXP-1224	IV_13A	Colon	A Chip	Colorectal cancer
E-MEXP-1224	IV_14A	Colon	A Chip	Colorectal cancer
E-MEXP-1224	IV_15A	Colon	A Chip	Colorectal cancer
E-MEXP-1224	IV_16A	Colon	A Chip	Colorectal cancer
E-MEXP-1224	IV_17A	Colon	A Chip	Colorectal cancer
E-MEXP-1224	IV_18A	Colon	A Chip	Colorectal cancer
E-MEXP-1224	IV_19A	Colon	A Chip	Colorectal cancer
E-MEXP-1224	IV_21A	Colon	A Chip	Colorectal cancer
E-MEXP-1224	IV_22A	Colon	A Chip	Colorectal cancer
E-MEXP-1224	IV_24A	Colon	A Chip	Colorectal cancer
E-MEXP-1224	IV_25A	Colon	A Chip	Colorectal cancer
E-MEXP-1224	IV_26A	Colon	A Chip	Colorectal cancer
E-MEXP-1224	IV_27A	Colon	A Chip	Colorectal cancer
E-MEXP-1224	IV_28A	Colon	A Chip	Colorectal cancer
E-MEXP-1224	IV_29A	Colon	A Chip	Colorectal cancer
E-MEXP-1224	IV_30A	Colon	A Chip	Colorectal cancer
E-MEXP-1224	IV_31A	Colon	A Chip	Colorectal cancer
E-MEXP-1224	IV_32A	Colon	A Chip	Colorectal cancer
E-MEXP-1224	IV_5A	Colon	A Chip	Colorectal cancer
E-MEXP-1224	IV_7A	Colon	A Chip	Colorectal cancer
E-MEXP-1224	IV_8A	Colon	A Chip	Colorectal cancer
E-MEXP-1224	IV_9A	Colon	A Chip	Colorectal cancer
E-MEXP-383	Co652.T.IT.1762.F	Colon	A Chip	Colorectal Adenocarcinoma
E-MEXP-383	Co23.T.IT.1052.F	Colon	A Chip	Colorectal Adenocarcinoma
E-MEXP-383	Co37.T.IT.669.F	Colon	A Chip	Colorectal Adenocarcinoma
E-MEXP-383	Co5.T.IT.62.F	Colon	A Chip	Colorectal Adenocarcinoma
E-MEXP-383	Co17.T.IT.563.F	Colon	A Chip	Colorectal Adenocarcinoma
E-MEXP-383	Co44.T.IT.1162.F	Colon	A Chip	Colorectal Adenocarcinoma
E-MEXP-383	Co670.T.IT.1821.F	Colon	A Chip	Colorectal Adenocarcinoma
E-MEXP-383	Co8.T.IT.549.F	Colon	A Chip	Colorectal Adenocarcinoma
E-MEXP-383	Co620.T.IT.1570.F	Colon	A Chip	Colorectal Adenocarcinoma
E-MEXP-383	Co10.T.IT.83.F	Colon	A Chip	Colorectal Adenocarcinoma
E-MEXP-383	Co656.T.IT.1740.F	Colon	A Chip	Colorectal Adenocarcinoma
E-MEXP-383	Co668.T.IT.1791.F	Colon	A Chip	Colorectal Adenocarcinoma
E-MEXP-383	Co1.T.IT.30.F	Colon	A Chip	Colorectal Adenocarcinoma
E-MEXP-383	Co39.T.IT.673.F	Colon	A Chip	Colorectal Adenocarcinoma
E-MEXP-383	Co13.T.IT.86.F	Colon	A Chip	Colorectal Adenocarcinoma
E-MEXP-383	Co15.T.IT.558.F	Colon	A Chip	Colorectal Adenocarcinoma
E-MEXP-383	Co45.T.IT.688.F	Colon	A Chip	Colorectal Adenocarcinoma
E-MEXP-383	Co653.T.IT.1731.F	Colon	A Chip	Colorectal Adenocarcinoma
E-MEXP-383	Co611.T.IT.1482.F	Colon	A Chip	Colorectal Adenocarcinoma
E-MEXP-383	Co20.T.IT.570.F	Colon	A Chip	Colorectal Adenocarcinoma
E-MEXP-383	Co610.T.IT.1206.F	Colon	A Chip	Colorectal Adenocarcinoma
E-MEXP-383	Co581.T.IT.1085.F	Colon	A Chip	Colorectal Adenocarcinoma
E-MEXP-383	Co40.T.IT.676.F	Colon	A Chip	Colorectal Adenocarcinoma
E-MEXP-383	Co41.T.IT.680.F	Colon	A Chip	Colorectal Adenocarcinoma
E-MEXP-383	Co618.T.IT.1449.F	Colon	A Chip	Colorectal Adenocarcinoma
E-MEXP-383	Co666.T.IT.1777.F	Colon	A Chip	Colorectal Adenocarcinoma
E-MEXP-383	Co659.T.IT.1742.F	Colon	A Chip	Colorectal Adenocarcinoma
E-MEXP-383	Co619.T.IT.1515.F	Colon	A Chip	Colorectal Adenocarcinoma
E-MEXP-383	Co665.T.IT.1820.F	Colon	A Chip	Colorectal Adenocarcinoma
E-MEXP-383	Co14.T.IT.88.F	Colon	A Chip	Colorectal Adenocarcinoma
E-MEXP-383	Co9.T.IT.1728.F	Colon	A Chip	Colorectal Adenocarcinoma
E-MEXP-383	Co657.T.IT.1744.F	Colon	A Chip	Colorectal Adenocarcinoma
E-MEXP-383	Co672.T.IT.1841.F	Colon	A Chip	Colorectal Adenocarcinoma
E-MEXP-383	Co675.T.IT.1834.F	Colon	A Chip	Colorectal Adenocarcinoma
E-MEXP-383	Co612.T.IT.1423.F	Colon	A Chip	Colorectal Adenocarcinoma
E-MEXP-383	Co54.T.IT.1480.F	Colon	A Chip	Colorectal Adenocarcinoma
E-MTAB-57	CSS_COLON_N_1	Colon	A Chip	Normal
E-MTAB-57	CSS_COLON_N_10	Colon	A Chip	Normal
E-MTAB-57	CSS_COLON_N_11	Colon	A Chip	Normal
E-MTAB-57	CSS_COLON_N_12	Colon	A Chip	Normal
E-MTAB-57	CSS_COLON_N_13	Colon	A Chip	Normal
E-MTAB-57	CSS_COLON_N_14	Colon	A Chip	Normal
E-MTAB-57	CSS_COLON_N_15	Colon	A Chip	Normal
E-MTAB-57	CSS_COLON_N_16	Colon	A Chip	Normal
E-MTAB-57	CSS_COLON_N_17	Colon	A Chip	Normal
E-MTAB-57	CSS_COLON_N_18	Colon	A Chip	Normal
E-MTAB-57	CSS_COLON_N_19	Colon	A Chip	Normal
E-MTAB-57	CSS_COLON_N_2	Colon	A Chip	Normal
E-MTAB-57	CSS_COLON_N_20	Colon	A Chip	Normal
E-MTAB-57	CSS_COLON_N_21	Colon	A Chip	Normal
E-MTAB-57	CSS_COLON_N_22	Colon	A Chip	Normal
E-MTAB-57	CSS_COLON_N_23	Colon	A Chip	Normal
E-MTAB-57	CSS_COLON_N_3	Colon	A Chip	Normal
E-MTAB-57	CSS_COLON_N_4	Colon	A Chip	Normal
E-MTAB-57	CSS_COLON_N_5	Colon	A Chip	Normal
E-MTAB-57	CSS_COLON_N_6	Colon	A Chip	Normal
E-MTAB-57	CSS_COLON_N_7	Colon	A Chip	Normal
E-MTAB-57	CSS_COLON_N_9	Colon	A Chip	Normal
E-MTAB-57	CSS_COLON_T_1	Colon	A Chip	Colorectal cancer
E-MTAB-57	CSS_COLON_T_10	Colon	A Chip	Colorectal cancer
E-MTAB-57	CSS_COLON_T_11	Colon	A Chip	Colorectal cancer
E-MTAB-57	CSS_COLON_T_12	Colon	A Chip	Colorectal cancer
E-MTAB-57	CSS_COLON_T_13	Colon	A Chip	Colorectal cancer
E-MTAB-57	CSS_COLON_T_14	Colon	A Chip	Colorectal cancer
E-MTAB-57	CSS_COLON_T_15	Colon	A Chip	Colorectal cancer
E-MTAB-57	CSS_COLON_T_16	Colon	A Chip	Colorectal cancer
E-MTAB-57	CSS_COLON_T_17	Colon	A Chip	Colorectal cancer
E-MTAB-57	CSS_COLON_T_18	Colon	A Chip	Colorectal cancer
E-MTAB-57	CSS_COLON_T_19	Colon	A Chip	Colorectal cancer
E-MTAB-57	CSS_COLON_T_2	Colon	A Chip	Colorectal cancer
E-MTAB-57	CSS_COLON_T_20	Colon	A Chip	Colorectal cancer
E-MTAB-57	CSS_COLON_T_21	Colon	A Chip	Colorectal cancer
E-MTAB-57	CSS_COLON_T_22	Colon	A Chip	Colorectal cancer
E-MTAB-57	CSS_COLON_T_23	Colon	A Chip	Colorectal cancer
E-MTAB-57	CSS_COLON_T_24	Colon	A Chip	Colorectal cancer
E-MTAB-57	CSS_COLON_T_25	Colon	A Chip	Colorectal cancer
E-MTAB-57	CSS_COLON_T_3	Colon	A Chip	Colorectal cancer
E-MTAB-57	CSS_COLON_T_4	Colon	A Chip	Colorectal cancer
E-MTAB-57	CSS_COLON_T_5	Colon	A Chip	Colorectal cancer
E-MTAB-57	CSS_COLON_T_6	Colon	A Chip	Colorectal cancer
E-MTAB-57	CSS_COLON_T_7	Colon	A Chip	Colorectal cancer
E-MTAB-57	CSS_COLON_T_8	Colon	A Chip	Colorectal cancer
E-MTAB-57	CSS_COLON_T_9	Colon	A Chip	Colorectal cancer
GSE6988	GSM160827	Colon	cDNA	Normal
GSE6988	GSM160828	Colon	cDNA	Colorectal cancer
GSE6988	GSM160830	Colon	cDNA	Colorectal cancer
GSE6988	GSM160835	Colon	cDNA	Normal
GSE6988	GSM160837	Colon	cDNA	Colorectal cancer
GSE6988	GSM160966	Colon	cDNA	Normal
GSE6988	GSM160967	Colon	cDNA	Colorectal cancer
GSE6988	GSM160969	Colon	cDNA	Normal
GSE6988	GSM160970	Colon	cDNA	Colorectal cancer
GSE6988	GSM160973	Colon	cDNA	Normal
GSE6988	GSM160974	Colon	cDNA	Colorectal cancer
GSE6988	GSM160977	Colon	cDNA	Normal
GSE6988	GSM160978	Colon	cDNA	Colorectal cancer
GSE6988	GSM160981	Colon	cDNA	Normal
GSE6988	GSM160982	Colon	cDNA	Normal
GSE6988	GSM160983	Colon	cDNA	Colorectal cancer
GSE6988	GSM160984	Colon	cDNA	Colorectal cancer
GSE6988	GSM160987	Colon	cDNA	Normal
GSE6988	GSM160988	Colon	cDNA	Colorectal cancer
GSE6988	GSM160991	Colon	cDNA	Normal
GSE6988	GSM160992	Colon	cDNA	Colorectal cancer
GSE6988	GSM160995	Colon	cDNA	Normal
GSE6988	GSM160996	Colon	cDNA	Colorectal cancer
GSE6988	GSM160998	Colon	cDNA	Normal
GSE6988	GSM160999	Colon	cDNA	Colorectal cancer
GSE6988	GSM161002	Colon	cDNA	Normal
GSE6988	GSM161003	Colon	cDNA	Normal
GSE6988	GSM161004	Colon	cDNA	Colorectal cancer
GSE6988	GSM161005	Colon	cDNA	Colorectal cancer
GSE6988	GSM161008	Colon	cDNA	Normal
GSE6988	GSM161009	Colon	cDNA	Normal
GSE6988	GSM161010	Colon	cDNA	Colorectal cancer
GSE6988	GSM161011	Colon	cDNA	Colorectal cancer
GSE6988	GSM161013	Colon	cDNA	Normal
GSE6988	GSM161014	Colon	cDNA	Colorectal cancer
GSE6988	GSM161016	Colon	cDNA	Normal
GSE6988	GSM161017	Colon	cDNA	Colorectal cancer
GSE6988	GSM161019	Colon	cDNA	Normal
GSE6988	GSM161020	Colon	cDNA	Colorectal cancer
GSE6988	GSM161022	Colon	cDNA	Normal
GSE6988	GSM161023	Colon	cDNA	Colorectal cancer
GSE6988	GSM161026	Colon	cDNA	Normal
GSE6988	GSM161027	Colon	cDNA	Colorectal cancer
GSE6988	GSM161028	Colon	cDNA	Colorectal cancer
GSE6988	GSM161030	Colon	cDNA	Normal
GSE6988	GSM161031	Colon	cDNA	Colorectal cancer
GSE6988	GSM161033	Colon	cDNA	Normal
GSE6988	GSM161034	Colon	cDNA	Colorectal cancer
GSE6988	GSM161037	Colon	cDNA	Normal
GSE6988	GSM161038	Colon	cDNA	Colorectal cancer
GSE6988	GSM161041	Colon	cDNA	Normal
GSE6988	GSM161042	Colon	cDNA	Colorectal cancer
GSE6988	GSM161045	Colon	cDNA	Colorectal cancer
GSE6988	GSM161048	Colon	cDNA	Colorectal cancer
GSE6988	GSM161050	Colon	cDNA	Normal
GSE6988	GSM161051	Colon	cDNA	Colorectal cancer
GSE6988	GSM161053	Colon	cDNA	Colorectal cancer
GSE6988	GSM161056	Colon	cDNA	Normal
GSE6988	GSM161060	Colon	cDNA	Normal
GSE6988	GSM161062	Colon	cDNA	Colorectal cancer
GSE6988	GSM161063	Colon	cDNA	Colorectal cancer
GSE6988	GSM161064	Colon	cDNA	Colorectal cancer
GSE6988	GSM161065	Colon	cDNA	Colorectal cancer
GSE6988	GSM161066	Colon	cDNA	Colorectal cancer
GSE6988	GSM161067	Colon	cDNA	Colorectal cancer
GSE6988	GSM161070	Colon	cDNA	Colorectal cancer
GSE6988	GSM161071	Colon	cDNA	Colorectal cancer
GSE6988	GSM161072	Colon	cDNA	Colorectal cancer
GSE6988	GSM161073	Colon	cDNA	Colorectal cancer
GSE6988	GSM161074	Colon	cDNA	Colorectal cancer
GSE6988	GSM161075	Colon	cDNA	Colorectal cancer
GSE6988	GSM161076	Colon	cDNA	Colorectal cancer
GSE6988	GSM161077	Colon	cDNA	Colorectal cancer
GSE6988	GSM161078	Colon	cDNA	Colorectal cancer
GSE6988	GSM161079	Colon	cDNA	Colorectal cancer
GSE6988	GSM161080	Colon	cDNA	Colorectal cancer
GSE6988	GSM161081	Colon	cDNA	Colorectal cancer
GSE6988	GSM161082	Colon	cDNA	Colorectal cancer
GSE6988	GSM161083	Colon	cDNA	Colorectal cancer
GSE6988	GSM161084	Colon	cDNA	Colorectal cancer

## Sheet: Kidney
GEO Series	GEO Samples	Tissue	Chip Type	Description
GSE15641	GSM391107	Kidney	A Chip	Normal
GSE15641	GSM391108	Kidney	A Chip	Normal
GSE15641	GSM391109	Kidney	A Chip	Normal
GSE15641	GSM391110	Kidney	A Chip	Normal
GSE15641	GSM391111	Kidney	A Chip	Normal
GSE15641	GSM391112	Kidney	A Chip	Normal
GSE15641	GSM391113	Kidney	A Chip	Normal
GSE15641	GSM391114	Kidney	A Chip	Normal
GSE15641	GSM391115	Kidney	A Chip	Normal
GSE15641	GSM391116	Kidney	A Chip	Normal
GSE15641	GSM391117	Kidney	A Chip	Normal
GSE15641	GSM391118	Kidney	A Chip	Normal
GSE15641	GSM391119	Kidney	A Chip	Normal
GSE15641	GSM391120	Kidney	A Chip	Normal
GSE15641	GSM391121	Kidney	A Chip	Normal
GSE15641	GSM391122	Kidney	A Chip	Normal
GSE15641	GSM391123	Kidney	A Chip	Normal
GSE15641	GSM391124	Kidney	A Chip	Normal
GSE15641	GSM391125	Kidney	A Chip	Normal
GSE15641	GSM391126	Kidney	A Chip	Normal
GSE15641	GSM391127	Kidney	A Chip	Normal
GSE15641	GSM391128	Kidney	A Chip	Normal
GSE15641	GSM391129	Kidney	A Chip	Normal
GSE15641	GSM391130	Kidney	A Chip	Clear cell
GSE15641	GSM391131	Kidney	A Chip	Clear cell
GSE15641	GSM391132	Kidney	A Chip	Clear cell
GSE15641	GSM391133	Kidney	A Chip	Clear cell
GSE15641	GSM391134	Kidney	A Chip	Clear cell
GSE15641	GSM391135	Kidney	A Chip	Clear cell
GSE15641	GSM391136	Kidney	A Chip	Clear cell
GSE15641	GSM391137	Kidney	A Chip	Clear cell
GSE15641	GSM391138	Kidney	A Chip	Clear cell
GSE15641	GSM391139	Kidney	A Chip	Clear cell
GSE15641	GSM391140	Kidney	A Chip	Clear cell
GSE15641	GSM391141	Kidney	A Chip	Clear cell
GSE15641	GSM391142	Kidney	A Chip	Clear cell
GSE15641	GSM391143	Kidney	A Chip	Clear cell
GSE15641	GSM391144	Kidney	A Chip	Clear cell
GSE15641	GSM391145	Kidney	A Chip	Clear cell
GSE15641	GSM391146	Kidney	A Chip	Clear cell
GSE15641	GSM391147	Kidney	A Chip	Clear cell
GSE15641	GSM391148	Kidney	A Chip	Clear cell
GSE15641	GSM391149	Kidney	A Chip	Clear cell
GSE15641	GSM391150	Kidney	A Chip	Clear cell
GSE15641	GSM391151	Kidney	A Chip	Clear cell
GSE15641	GSM391152	Kidney	A Chip	Clear cell
GSE15641	GSM391153	Kidney	A Chip	Clear cell
GSE15641	GSM391154	Kidney	A Chip	Clear cell
GSE15641	GSM391155	Kidney	A Chip	Clear cell
GSE15641	GSM391156	Kidney	A Chip	Clear cell
GSE15641	GSM391157	Kidney	A Chip	Clear cell
GSE15641	GSM391158	Kidney	A Chip	Clear cell
GSE15641	GSM391159	Kidney	A Chip	Clear cell
GSE15641	GSM391160	Kidney	A Chip	Clear cell
GSE15641	GSM391161	Kidney	A Chip	Clear cell
GSE15641	GSM391162	Kidney	A Chip	Papillary
GSE15641	GSM391163	Kidney	A Chip	Papillary
GSE15641	GSM391164	Kidney	A Chip	Papillary
GSE15641	GSM391165	Kidney	A Chip	Papillary
GSE15641	GSM391166	Kidney	A Chip	Papillary
GSE15641	GSM391167	Kidney	A Chip	Papillary
GSE15641	GSM391168	Kidney	A Chip	Papillary
GSE15641	GSM391169	Kidney	A Chip	Papillary
GSE15641	GSM391170	Kidney	A Chip	Papillary
GSE15641	GSM391171	Kidney	A Chip	Papillary
GSE15641	GSM391172	Kidney	A Chip	Papillary
GSE15641	GSM391173	Kidney	A Chip	TCC
GSE15641	GSM391174	Kidney	A Chip	TCC
GSE15641	GSM391175	Kidney	A Chip	TCC
GSE15641	GSM391176	Kidney	A Chip	TCC
GSE15641	GSM391177	Kidney	A Chip	TCC
GSE15641	GSM391178	Kidney	A Chip	TCC
GSE15641	GSM391179	Kidney	A Chip	TCC
GSE15641	GSM391180	Kidney	A Chip	TCC
GSE15641	GSM391181	Kidney	A Chip	Chromophobe
GSE15641	GSM391182	Kidney	A Chip	Chromophobe
GSE15641	GSM391183	Kidney	A Chip	Chromophobe
GSE15641	GSM391184	Kidney	A Chip	Chromophobe
GSE15641	GSM391185	Kidney	A Chip	Chromophobe
GSE15641	GSM391186	Kidney	A Chip	Chromophobe
GSE11024	GSM278765	Kidney	Plus 2	Clear cell
GSE11024	GSM278766	Kidney	Plus 2	Clear cell
GSE11024	GSM278767	Kidney	Plus 2	Clear cell
GSE11024	GSM278768	Kidney	Plus 2	Clear cell
GSE11024	GSM278769	Kidney	Plus 2	Clear cell
GSE11024	GSM278770	Kidney	Plus 2	Clear cell
GSE11024	GSM278771	Kidney	Plus 2	Clear cell
GSE11024	GSM278772	Kidney	Plus 2	Clear cell
GSE11024	GSM278773	Kidney	Plus 2	Clear cell
GSE11024	GSM278774	Kidney	Plus 2	Clear cell
GSE11024	GSM278775	Kidney	Plus 2	Chromophobe
GSE11024	GSM278776	Kidney	Plus 2	Chromophobe
GSE11024	GSM278777	Kidney	Plus 2	Chromophobe
GSE11024	GSM278778	Kidney	Plus 2	Chromophobe
GSE11024	GSM278779	Kidney	Plus 2	Chromophobe
GSE11024	GSM278780	Kidney	Plus 2	Chromophobe
GSE11024	GSM278781	Kidney	Plus 2	Normal
GSE11024	GSM278782	Kidney	Plus 2	Normal
GSE11024	GSM278783	Kidney	Plus 2	Normal
GSE11024	GSM278784	Kidney	Plus 2	Normal
GSE11024	GSM278785	Kidney	Plus 2	Normal
GSE11024	GSM278786	Kidney	Plus 2	Normal
GSE11024	GSM278787	Kidney	Plus 2	Normal
GSE11024	GSM278788	Kidney	Plus 2	Normal
GSE11024	GSM278789	Kidney	Plus 2	Normal
GSE11024	GSM278790	Kidney	Plus 2	Normal
GSE11024	GSM278791	Kidney	Plus 2	Normal
GSE11024	GSM278792	Kidney	Plus 2	Normal
GSE11024	GSM278800	Kidney	Plus 2	Papillary Type 1
GSE11024	GSM278801	Kidney	Plus 2	Papillary Type 1
GSE11024	GSM278802	Kidney	Plus 2	Papillary Type 1
GSE11024	GSM278803	Kidney	Plus 2	Papillary Type 1
GSE11024	GSM278804	Kidney	Plus 2	Papillary Type 1
GSE11024	GSM278805	Kidney	Plus 2	Papillary Type 1
GSE11024	GSM278806	Kidney	Plus 2	Papillary Type 1
GSE11024	GSM278807	Kidney	Plus 2	Papillary Type 1
GSE11024	GSM278808	Kidney	Plus 2	Papillary Type 1
GSE11024	GSM278809	Kidney	Plus 2	Papillary Type 1
GSE11024	GSM278810	Kidney	Plus 2	Papillary Type 1
GSE11024	GSM278811	Kidney	Plus 2	Papillary Type 2
GSE11024	GSM278812	Kidney	Plus 2	Papillary Type 2
GSE11024	GSM278813	Kidney	Plus 2	Papillary Type 2
GSE11024	GSM278814	Kidney	Plus 2	Papillary Type 2
GSE11024	GSM278815	Kidney	Plus 2	Papillary Type 2
GSE11024	GSM278816	Kidney	Plus 2	Papillary Type 2
GSE11024	GSM278817	Kidney	Plus 2	Wilm's Tumor
GSE11024	GSM278818	Kidney	Plus 2	Wilm's Tumor
GSE11024	GSM278819	Kidney	Plus 2	Wilm's Tumor
GSE11024	GSM278820	Kidney	Plus 2	Wilm's Tumor
GSE11024	GSM278821	Kidney	Plus 2	Wilm's Tumor
GSE11024	GSM278822	Kidney	Plus 2	Wilm's Tumor
GSE11024	GSM278823	Kidney	Plus 2	Wilm's Tumor
GSE11024	GSM278824	Kidney	Plus 2	Wilm's Tumor
GSE11024	GSM278825	Kidney	Plus 2	Wilm's Tumor
GSE11024	GSM278826	Kidney	Plus 2	Wilm's Tumor
GSE11024	GSM278827	Kidney	Plus 2	Wilm's Tumor
GSE11024	GSM278828	Kidney	Plus 2	Wilm's Tumor
GSE11024	GSM278829	Kidney	Plus 2	Wilm's Tumor
GSE11024	GSM278830	Kidney	Plus 2	Wilm's Tumor
GSE11024	GSM278831	Kidney	Plus 2	Wilm's Tumor
GSE11024	GSM278832	Kidney	Plus 2	Wilm's Tumor
GSE11024	GSM278833	Kidney	Plus 2	Wilm's Tumor
GSE11024	GSM278834	Kidney	Plus 2	Wilm's Tumor
GSE11024	GSM278835	Kidney	Plus 2	Wilm's Tumor
GSE11024	GSM278836	Kidney	Plus 2	Wilm's Tumor
GSE11024	GSM278837	Kidney	Plus 2	Wilm's Tumor
GSE11024	GSM278838	Kidney	Plus 2	Wilm's Tumor
GSE11024	GSM278839	Kidney	Plus 2	Wilm's Tumor
GSE11024	GSM278840	Kidney	Plus 2	Wilm's Tumor
GSE11024	GSM278841	Kidney	Plus 2	Wilm's Tumor
GSE11024	GSM278842	Kidney	Plus 2	Wilm's Tumor
GSE11024	GSM278843	Kidney	Plus 2	Wilm's Tumor
GSE7023	GSM162148	Kidney	Plus 2	Papillary Type 1
GSE7023	GSM162149	Kidney	Plus 2	Papillary Type 1
GSE7023	GSM162150	Kidney	Plus 2	Papillary Type 1
GSE7023	GSM162151	Kidney	Plus 2	Papillary Type 1
GSE7023	GSM162152	Kidney	Plus 2	Papillary Type 1
GSE7023	GSM162153	Kidney	Plus 2	Papillary Type 1
GSE7023	GSM162154	Kidney	Plus 2	Papillary Type 1
GSE7023	GSM162155	Kidney	Plus 2	Papillary Type 1
GSE7023	GSM162156	Kidney	Plus 2	Papillary Type 1
GSE7023	GSM162157	Kidney	Plus 2	Papillary Type 1
GSE7023	GSM162158	Kidney	Plus 2	Papillary Type 1
GSE7023	GSM162159	Kidney	Plus 2	Papillary Type 1
GSE7023	GSM162160	Kidney	Plus 2	Papillary Type 1
GSE7023	GSM162161	Kidney	Plus 2	Papillary Type 1
GSE7023	GSM162162	Kidney	Plus 2	Papillary Type 1.2A
GSE7023	GSM162163	Kidney	Plus 2	Papillary Type 1.2A
GSE7023	GSM162164	Kidney	Plus 2	Papillary Type 1.2A
GSE7023	GSM162165	Kidney	Plus 2	Papillary Type 1.2A
GSE7023	GSM162166	Kidney	Plus 2	Papillary Type 1.2A
GSE7023	GSM162167	Kidney	Plus 2	Papillary Type 2A
GSE7023	GSM162168	Kidney	Plus 2	Papillary Type 2A
GSE7023	GSM162169	Kidney	Plus 2	Papillary Type 2A
GSE7023	GSM162170	Kidney	Plus 2	Papillary Type 2A
GSE7023	GSM162171	Kidney	Plus 2	Papillary Type 2B
GSE7023	GSM162172	Kidney	Plus 2	Papillary Type 2B
GSE7023	GSM162173	Kidney	Plus 2	Papillary Type 2B
GSE7023	GSM162174	Kidney	Plus 2	Papillary Type 2B
GSE7023	GSM162175	Kidney	Plus 2	Papillary Type 2B
GSE7023	GSM162176	Kidney	Plus 2	Papillary Type 2B
GSE7023	GSM162177	Kidney	Plus 2	Papillary Type 2B
GSE7023	GSM162178	Kidney	Plus 2	Papillary Type 2B
GSE7023	GSM162179	Kidney	Plus 2	Papillary Type 2B
GSE7023	GSM162180	Kidney	Plus 2	Papillary Type 2B
GSE7023	GSM162181	Kidney	Plus 2	Papillary Type 2B
GSE7023	GSM162182	Kidney	Plus 2	Papillary Type 2B
GSE7023	GSM162183	Kidney	Plus 2	Normal
GSE7023	GSM162184	Kidney	Plus 2	Normal
GSE7023	GSM162185	Kidney	Plus 2	Normal
GSE7023	GSM162186	Kidney	Plus 2	Normal
GSE7023	GSM162187	Kidney	Plus 2	Normal
GSE7023	GSM162188	Kidney	Plus 2	Normal
GSE7023	GSM162189	Kidney	Plus 2	Normal
GSE7023	GSM162190	Kidney	Plus 2	Normal
GSE7023	GSM162191	Kidney	Plus 2	Normal
GSE7023	GSM162192	Kidney	Plus 2	Normal
GSE7023	GSM162193	Kidney	Plus 2	Normal
GSE7023	GSM162194	Kidney	Plus 2	Normal
GSE14762	GSM368639	Kidney	Plus 2	Clear cell
GSE14762	GSM368640	Kidney	Plus 2	Clear cell
GSE14762	GSM368641	Kidney	Plus 2	Clear cell
GSE14762	GSM368642	Kidney	Plus 2	Clear cell
GSE14762	GSM368643	Kidney	Plus 2	Clear cell
GSE14762	GSM368644	Kidney	Plus 2	Clear cell
GSE14762	GSM368645	Kidney	Plus 2	Clear cell
GSE14762	GSM368646	Kidney	Plus 2	Clear cell
GSE14762	GSM368647	Kidney	Plus 2	Clear cell
GSE14762	GSM368648	Kidney	Plus 2	Clear cell
GSE14762	GSM368649	Kidney	Plus 2	Normal
GSE14762	GSM368650	Kidney	Plus 2	Normal
GSE14762	GSM368651	Kidney	Plus 2	Normal
GSE14762	GSM368652	Kidney	Plus 2	Normal
GSE14762	GSM368653	Kidney	Plus 2	Normal
GSE14762	GSM368654	Kidney	Plus 2	Normal
GSE14762	GSM368655	Kidney	Plus 2	Normal
GSE14762	GSM368656	Kidney	Plus 2	Normal
GSE14762	GSM368657	Kidney	Plus 2	Normal
GSE14762	GSM368658	Kidney	Plus 2	Normal
GSE14762	GSM368659	Kidney	Plus 2	Normal
GSE14762	GSM368660	Kidney	Plus 2	Normal
GSE6344	GSM146778	Kidney	A Chip	Normal
GSE6344	GSM146779	Kidney	A Chip	Clear cell
GSE6344	GSM146780	Kidney	A Chip	Normal
GSE6344	GSM146781	Kidney	A Chip	Clear cell
GSE6344	GSM146782	Kidney	A Chip	Normal
GSE6344	GSM146783	Kidney	A Chip	Clear cell
GSE6344	GSM146784	Kidney	A Chip	Normal
GSE6344	GSM146785	Kidney	A Chip	Clear cell
GSE6344	GSM146786	Kidney	A Chip	Normal
GSE6344	GSM146787	Kidney	A Chip	Clear cell
GSE6344	GSM146788	Kidney	A Chip	Clear cell
GSE6344	GSM146789	Kidney	A Chip	Normal
GSE6344	GSM146790	Kidney	A Chip	Normal
GSE6344	GSM146791	Kidney	A Chip	Clear cell
GSE6344	GSM146792	Kidney	A Chip	Normal
GSE6344	GSM146793	Kidney	A Chip	Clear cell
GSE6344	GSM146794	Kidney	A Chip	Normal
GSE6344	GSM146795	Kidney	A Chip	Clear cell
GSE6344	GSM146796	Kidney	A Chip	Normal
GSE6344	GSM146797	Kidney	A Chip	Clear cell
GSE11151	GSM281278	Kidney	Plus 2	Clear cell sarcoma
GSE11151	GSM281279	Kidney	Plus 2	Collecting duct carcinoma
GSE11151	GSM281280	Kidney	Plus 2	Collecting duct carcinoma
GSE11151	GSM281281	Kidney	Plus 2	Chromophobe
GSE11151	GSM281282	Kidney	Plus 2	Chromophobe
GSE11151	GSM281283	Kidney	Plus 2	Chromophobe
GSE11151	GSM281284	Kidney	Plus 2	Chromophobe
GSE11151	GSM281285	Kidney	Plus 2	Clear cell
GSE11151	GSM281286	Kidney	Plus 2	Clear cell
GSE11151	GSM281287	Kidney	Plus 2	Clear cell
GSE11151	GSM281288	Kidney	Plus 2	Clear cell
GSE11151	GSM281289	Kidney	Plus 2	Clear cell
GSE11151	GSM281290	Kidney	Plus 2	Clear cell
GSE11151	GSM281291	Kidney	Plus 2	Clear cell
GSE11151	GSM281292	Kidney	Plus 2	Clear cell
GSE11151	GSM281293	Kidney	Plus 2	Clear cell
GSE11151	GSM281294	Kidney	Plus 2	Clear cell
GSE11151	GSM281295	Kidney	Plus 2	Clear cell
GSE11151	GSM281296	Kidney	Plus 2	Clear cell
GSE11151	GSM281297	Kidney	Plus 2	Clear cell
GSE11151	GSM281298	Kidney	Plus 2	Clear cell
GSE11151	GSM281299	Kidney	Plus 2	Clear cell
GSE11151	GSM281300	Kidney	Plus 2	Clear cell
GSE11151	GSM281301	Kidney	Plus 2	Clear cell
GSE11151	GSM281302	Kidney	Plus 2	Clear cell
GSE11151	GSM281303	Kidney	Plus 2	Clear cell
GSE11151	GSM281304	Kidney	Plus 2	Clear cell
GSE11151	GSM281305	Kidney	Plus 2	Clear cell
GSE11151	GSM281306	Kidney	Plus 2	Clear cell
GSE11151	GSM281307	Kidney	Plus 2	Clear cell
GSE11151	GSM281308	Kidney	Plus 2	Clear cell
GSE11151	GSM281309	Kidney	Plus 2	Clear cell
GSE11151	GSM281310	Kidney	Plus 2	Clear cell
GSE11151	GSM281314	Kidney	Plus 2	Normal
GSE11151	GSM281315	Kidney	Plus 2	Normal
GSE11151	GSM281316	Kidney	Plus 2	Normal
GSE11151	GSM281317	Kidney	Plus 2	Papillary
GSE11151	GSM281318	Kidney	Plus 2	Papillary
GSE11151	GSM281319	Kidney	Plus 2	Papillary
GSE11151	GSM281320	Kidney	Plus 2	Papillary
GSE11151	GSM281321	Kidney	Plus 2	Papillary
GSE11151	GSM281322	Kidney	Plus 2	Papillary
GSE11151	GSM281323	Kidney	Plus 2	Papillary
GSE11151	GSM281324	Kidney	Plus 2	Papillary
GSE11151	GSM281325	Kidney	Plus 2	Papillary
GSE11151	GSM281326	Kidney	Plus 2	Papillary
GSE11151	GSM281327	Kidney	Plus 2	Papillary
GSE11151	GSM281328	Kidney	Plus 2	Papillary
GSE11151	GSM281329	Kidney	Plus 2	Papillary
GSE11151	GSM281330	Kidney	Plus 2	Papillary
GSE11151	GSM281331	Kidney	Plus 2	Papillary
GSE11151	GSM281332	Kidney	Plus 2	Papillary
GSE11151	GSM281333	Kidney	Plus 2	Papillary
GSE11151	GSM281334	Kidney	Plus 2	Papillary
GSE11151	GSM281335	Kidney	Plus 2	Papillary
GSE11151	GSM281340	Kidney	Plus 2	Rhabdoid Tumor
GSE11151	GSM281341	Kidney	Plus 2	Wilm's Tumor
GSE11151	GSM281342	Kidney	Plus 2	Wilm's Tumor
GSE11151	GSM281343	Kidney	Plus 2	Wilm's Tumor
GSE11151	GSM281344	Kidney	Plus 2	Wilm's Tumor
GSE11904	GSM300838	Kidney	A2 Chip	Clear Cell
GSE11904	GSM300839	Kidney	A2 Chip	Clear Cell
GSE11904	GSM300840	Kidney	A2 Chip	Clear Cell
GSE11904	GSM300841	Kidney	A2 Chip	Clear Cell
GSE11904	GSM300842	Kidney	A2 Chip	Clear Cell
GSE11904	GSM300843	Kidney	A2 Chip	Clear Cell
GSE11904	GSM300844	Kidney	A2 Chip	Clear Cell
GSE11904	GSM300845	Kidney	A2 Chip	Clear Cell
GSE11904	GSM300846	Kidney	A2 Chip	Clear Cell
GSE11904	GSM300847	Kidney	A2 Chip	Clear Cell
GSE11904	GSM300848	Kidney	A2 Chip	Clear Cell
GSE11904	GSM300849	Kidney	A2 Chip	Clear Cell
GSE11904	GSM300850	Kidney	A2 Chip	Clear Cell
GSE11904	GSM300851	Kidney	A2 Chip	Clear Cell
GSE11904	GSM300852	Kidney	A2 Chip	Clear Cell
GSE11904	GSM300853	Kidney	A2 Chip	Clear Cell
GSE11904	GSM300854	Kidney	A2 Chip	Clear Cell
GSE11904	GSM300855	Kidney	A2 Chip	Clear Cell
GSE11904	GSM300856	Kidney	A2 Chip	Clear Cell
GSE11904	GSM300857	Kidney	A2 Chip	Clear Cell
GSE11904	GSM300858	Kidney	A2 Chip	Clear Cell
GSE10320	GSM260728	Kidney	A Chip	Wilm's Tumor
GSE10320	GSM260729	Kidney	A Chip	Wilm's Tumor
GSE10320	GSM260730	Kidney	A Chip	Wilm's Tumor
GSE10320	GSM260731	Kidney	A Chip	Wilm's Tumor
GSE10320	GSM260732	Kidney	A Chip	Wilm's Tumor
GSE10320	GSM260733	Kidney	A Chip	Wilm's Tumor
GSE10320	GSM260734	Kidney	A Chip	Wilm's Tumor
GSE10320	GSM260735	Kidney	A Chip	Wilm's Tumor
GSE10320	GSM260736	Kidney	A Chip	Wilm's Tumor
GSE10320	GSM260737	Kidney	A Chip	Wilm's Tumor
GSE10320	GSM260738	Kidney	A Chip	Wilm's Tumor
GSE10320	GSM260739	Kidney	A Chip	Wilm's Tumor
GSE10320	GSM260740	Kidney	A Chip	Wilm's Tumor
GSE10320	GSM260741	Kidney	A Chip	Wilm's Tumor
GSE10320	GSM260742	Kidney	A Chip	Wilm's Tumor
GSE10320	GSM260743	Kidney	A Chip	Wilm's Tumor
GSE10320	GSM260744	Kidney	A Chip	Wilm's Tumor
GSE10320	GSM260745	Kidney	A Chip	Wilm's Tumor
GSE10320	GSM260746	Kidney	A Chip	Wilm's Tumor
GSE10320	GSM260747	Kidney	A Chip	Wilm's Tumor
GSE10320	GSM260748	Kidney	A Chip	Wilm's Tumor
GSE10320	GSM260749	Kidney	A Chip	Wilm's Tumor
GSE10320	GSM260750	Kidney	A Chip	Wilm's Tumor
GSE10320	GSM260751	Kidney	A Chip	Wilm's Tumor
GSE10320	GSM260752	Kidney	A Chip	Wilm's Tumor
GSE10320	GSM260753	Kidney	A Chip	Wilm's Tumor
GSE10320	GSM260754	Kidney	A Chip	Wilm's Tumor
GSE10320	GSM260755	Kidney	A Chip	Wilm's Tumor
GSE10320	GSM260756	Kidney	A Chip	Wilm's Tumor
GSE10320	GSM260757	Kidney	A Chip	Wilm's Tumor
GSE10320	GSM260758	Kidney	A Chip	Wilm's Tumor
GSE10320	GSM260759	Kidney	A Chip	Wilm's Tumor
GSE10320	GSM260760	Kidney	A Chip	Wilm's Tumor
GSE10320	GSM260761	Kidney	A Chip	Wilm's Tumor
GSE10320	GSM260762	Kidney	A Chip	Wilm's Tumor
GSE10320	GSM260763	Kidney	A Chip	Wilm's Tumor
GSE10320	GSM260764	Kidney	A Chip	Wilm's Tumor
GSE10320	GSM260765	Kidney	A Chip	Wilm's Tumor
GSE10320	GSM260766	Kidney	A Chip	Wilm's Tumor
GSE10320	GSM260767	Kidney	A Chip	Wilm's Tumor
GSE10320	GSM260768	Kidney	A Chip	Wilm's Tumor
GSE10320	GSM260769	Kidney	A Chip	Wilm's Tumor
GSE10320	GSM260770	Kidney	A Chip	Wilm's Tumor
GSE10320	GSM260771	Kidney	A Chip	Wilm's Tumor
GSE10320	GSM260772	Kidney	A Chip	Wilm's Tumor
GSE10320	GSM260773	Kidney	A Chip	Wilm's Tumor
GSE10320	GSM260774	Kidney	A Chip	Wilm's Tumor
GSE10320	GSM260775	Kidney	A Chip	Wilm's Tumor
GSE10320	GSM260776	Kidney	A Chip	Wilm's Tumor
GSE10320	GSM260777	Kidney	A Chip	Wilm's Tumor
GSE10320	GSM260778	Kidney	A Chip	Wilm's Tumor
GSE10320	GSM260779	Kidney	A Chip	Wilm's Tumor
GSE10320	GSM260780	Kidney	A Chip	Wilm's Tumor
GSE10320	GSM260781	Kidney	A Chip	Wilm's Tumor
GSE10320	GSM260782	Kidney	A Chip	Wilm's Tumor
GSE10320	GSM260783	Kidney	A Chip	Wilm's Tumor
GSE10320	GSM260784	Kidney	A Chip	Wilm's Tumor
GSE10320	GSM260785	Kidney	A Chip	Wilm's Tumor
GSE10320	GSM260786	Kidney	A Chip	Wilm's Tumor
GSE10320	GSM260787	Kidney	A Chip	Wilm's Tumor
GSE10320	GSM260788	Kidney	A Chip	Wilm's Tumor
GSE10320	GSM260789	Kidney	A Chip	Wilm's Tumor
GSE10320	GSM260790	Kidney	A Chip	Wilm's Tumor
GSE10320	GSM260791	Kidney	A Chip	Wilm's Tumor
GSE10320	GSM260792	Kidney	A Chip	Wilm's Tumor
GSE10320	GSM260793	Kidney	A Chip	Wilm's Tumor
GSE10320	GSM260794	Kidney	A Chip	Wilm's Tumor
GSE10320	GSM260795	Kidney	A Chip	Wilm's Tumor
GSE10320	GSM260796	Kidney	A Chip	Wilm's Tumor
GSE10320	GSM260797	Kidney	A Chip	Wilm's Tumor
GSE10320	GSM260798	Kidney	A Chip	Wilm's Tumor
GSE10320	GSM260799	Kidney	A Chip	Wilm's Tumor
GSE10320	GSM260800	Kidney	A Chip	Wilm's Tumor
GSE10320	GSM260801	Kidney	A Chip	Wilm's Tumor
GSE10320	GSM260802	Kidney	A Chip	Wilm's Tumor
GSE10320	GSM260803	Kidney	A Chip	Wilm's Tumor
GSE10320	GSM260804	Kidney	A Chip	Wilm's Tumor
GSE10320	GSM260805	Kidney	A Chip	Wilm's Tumor
GSE10320	GSM260806	Kidney	A Chip	Wilm's Tumor
GSE10320	GSM260807	Kidney	A Chip	Wilm's Tumor
GSE10320	GSM260808	Kidney	A Chip	Wilm's Tumor
GSE10320	GSM260809	Kidney	A Chip	Wilm's Tumor
GSE10320	GSM260810	Kidney	A Chip	Wilm's Tumor
GSE10320	GSM260811	Kidney	A Chip	Wilm's Tumor
GSE10320	GSM260812	Kidney	A Chip	Wilm's Tumor
GSE10320	GSM260813	Kidney	A Chip	Wilm's Tumor
GSE10320	GSM260814	Kidney	A Chip	Wilm's Tumor
GSE10320	GSM260815	Kidney	A Chip	Wilm's Tumor
GSE10320	GSM260816	Kidney	A Chip	Wilm's Tumor
GSE10320	GSM260817	Kidney	A Chip	Wilm's Tumor
GSE10320	GSM260818	Kidney	A Chip	Wilm's Tumor
GSE10320	GSM260819	Kidney	A Chip	Wilm's Tumor
GSE10320	GSM260820	Kidney	A Chip	Wilm's Tumor
GSE10320	GSM260821	Kidney	A Chip	Wilm's Tumor
GSE10320	GSM260822	Kidney	A Chip	Wilm's Tumor
GSE10320	GSM260823	Kidney	A Chip	Wilm's Tumor
GSE10320	GSM260824	Kidney	A Chip	Wilm's Tumor
GSE10320	GSM260825	Kidney	A Chip	Wilm's Tumor
GSE10320	GSM260826	Kidney	A Chip	Wilm's Tumor
GSE10320	GSM260827	Kidney	A Chip	Wilm's Tumor
GSE10320	GSM260828	Kidney	A Chip	Wilm's Tumor
GSE10320	GSM260829	Kidney	A Chip	Wilm's Tumor
GSE10320	GSM260830	Kidney	A Chip	Wilm's Tumor
GSE10320	GSM260831	Kidney	A Chip	Wilm's Tumor
GSE10320	GSM260832	Kidney	A Chip	Wilm's Tumor
GSE10320	GSM260833	Kidney	A Chip	Wilm's Tumor
GSE10320	GSM260834	Kidney	A Chip	Wilm's Tumor
GSE10320	GSM260835	Kidney	A Chip	Wilm's Tumor
GSE10320	GSM260836	Kidney	A Chip	Wilm's Tumor
GSE10320	GSM260837	Kidney	A Chip	Wilm's Tumor
GSE10320	GSM260838	Kidney	A Chip	Wilm's Tumor
GSE10320	GSM260839	Kidney	A Chip	Wilm's Tumor
GSE10320	GSM260840	Kidney	A Chip	Wilm's Tumor
GSE10320	GSM260841	Kidney	A Chip	Wilm's Tumor
GSE10320	GSM260842	Kidney	A Chip	Wilm's Tumor
GSE10320	GSM260843	Kidney	A Chip	Wilm's Tumor
GSE10320	GSM260844	Kidney	A Chip	Wilm's Tumor
GSE10320	GSM260845	Kidney	A Chip	Wilm's Tumor
GSE10320	GSM260846	Kidney	A Chip	Wilm's Tumor
GSE10320	GSM260847	Kidney	A Chip	Wilm's Tumor
GSE10320	GSM260848	Kidney	A Chip	Wilm's Tumor
GSE10320	GSM260849	Kidney	A Chip	Wilm's Tumor
GSE10320	GSM260850	Kidney	A Chip	Wilm's Tumor
GSE10320	GSM260851	Kidney	A Chip	Wilm's Tumor
GSE10320	GSM260852	Kidney	A Chip	Wilm's Tumor
GSE10320	GSM260853	Kidney	A Chip	Wilm's Tumor
GSE10320	GSM260854	Kidney	A Chip	Wilm's Tumor
GSE10320	GSM260855	Kidney	A Chip	Wilm's Tumor
GSE10320	GSM260856	Kidney	A Chip	Wilm's Tumor
GSE10320	GSM260857	Kidney	A Chip	Wilm's Tumor
GSE10320	GSM260858	Kidney	A Chip	Wilm's Tumor
GSE10320	GSM260859	Kidney	A Chip	Wilm's Tumor
GSE10320	GSM260860	Kidney	A Chip	Wilm's Tumor
GSE10320	GSM260861	Kidney	A Chip	Wilm's Tumor
GSE10320	GSM260862	Kidney	A Chip	Wilm's Tumor
GSE10320	GSM260863	Kidney	A Chip	Wilm's Tumor
GSE10320	GSM260864	Kidney	A Chip	Wilm's Tumor
GSE10320	GSM260865	Kidney	A Chip	Wilm's Tumor
GSE10320	GSM260866	Kidney	A Chip	Wilm's Tumor
GSE10320	GSM260867	Kidney	A Chip	Wilm's Tumor
GSE10320	GSM260868	Kidney	A Chip	Wilm's Tumor
GSE10320	GSM260869	Kidney	A Chip	Wilm's Tumor
GSE10320	GSM260870	Kidney	A Chip	Wilm's Tumor
GSE10320	GSM260871	Kidney	A Chip	Wilm's Tumor
E-TABM-282	44DE_05i3989_C Two Cycle IVT_25gen06	Kidney	Plus 2	Normal
E-TABM-282	41SG_04i20655_C Two Cycle IVT_26gen06	Kidney	Plus 2	Normal
E-TABM-282	49CA_05i6348_K Two Cycle IVT_25gen06	Kidney	Plus 2	Clear cell
E-TABM-282	52CA_05i11034_K Two Cycle IVT_26gen06	Kidney	Plus 2	Clear cell
E-TABM-282	40N_04i20257 Two Cycle IVT_27oct05	Kidney	Plus 2	Normal
E-TABM-282	28RA_04i3579_C Two Cycle IVT_06mar06	Kidney	Plus 2	Normal
E-TABM-282	51MI_05i10081_K Two Cycle IVT_26gen06	Kidney	Plus 2	Clear cell
E-TABM-282	36N_04i18916Two Cycle IVT_27oct05	Kidney	Plus 2	Normal
E-TABM-282	31NR_04i2877_K Two Cycle IVT_25gen06	Kidney	Plus 2	Clear cell
E-TABM-282	47CA_04i3579_K Two Cycle IVT_06mar06	Kidney	Plus 2	Clear cell
E-TABM-282	32GM_04i12879_C Two Cycle IVT_25gen06	Kidney	Plus 2	Normal
E-TABM-282	50PC_05i9837_C Two Cycle IVT_26gen06	Kidney	Plus 2	Normal
E-TABM-282	37N 04i19473 Two Cycle IVT_12.10.05	Kidney	Plus 2	Normal
E-TABM-282	36K_04i18916Two Cycle IVT_27oct05	Kidney	Plus 2	Clear cell
E-TABM-282	27CG_03i16741_K Two Cycle IVT_06mar06	Kidney	Plus 2	Clear cell
E-TABM-282	50PC_05i9837_K Two Cycle IVT_06mar06	Kidney	Plus 2	Clear cell
E-TABM-282	33N_04i13776 Two Cycle IVT_27oct05	Kidney	Plus 2	Normal
E-TABM-282	32GM_04i12879_K Two Cycle IVT_26gen06	Kidney	Plus 2	Clear cell
E-TABM-282	51MI_05i10081_C Two Cycle IVT_26gen06	Kidney	Plus 2	Normal
E-TABM-282	37K 04i19473 Two Cycle IVT_12.10.05	Kidney	Plus 2	Clear cell
E-TABM-282	46SA_05i6348_K Two Cycle IVT_26gen06	Kidney	Plus 2	Clear cell
E-TABM-282	44DE_05i3989_K Two Cycle IVT_25gen06	Kidney	Plus 2	Clear cell
E-TABM-282	40K_04i20257 Two Cycle IVT_27oct05	Kidney	Plus 2	Clear cell
E-TABM-282	28RA_04i3579_K Two Cycle IVT_06mar06	Kidney	Plus 2	Clear cell
E-TABM-282	35PA_04i18143_C Two Cycle IVT_25gen06	Kidney	Plus 2	Normal
E-TABM-282	45DM_05i5902_K Two Cycle IVT_25gen06	Kidney	Plus 2	Clear cell
E-TABM-282	33K_04i13776 Two Cycle IVT_27oct05	Kidney	Plus 2	Clear cell
GSE3	GSM81/GSM181	Kidney	cDNA	Normal
GSE3	GSM82/GSM182	Kidney	cDNA	Clear cell
GSE3	GSM83/GSM183	Kidney	cDNA	Normal
GSE3	GSM84/GSM184	Kidney	cDNA	Clear cell
GSE3	GSM85/GSM185	Kidney	cDNA	Normal
GSE3	GSM86/GSM186	Kidney	cDNA	Clear cell
GSE3	GSM87/GSM187	Kidney	cDNA	Normal
GSE3	GSM88/GSM188	Kidney	cDNA	Clear cell
GSE3	GSM89/GSM189	Kidney	cDNA	Normal
GSE3	GSM90/GSM191	Kidney	cDNA	Clear cell
GSE3	GSM91/GSM192	Kidney	cDNA	Normal
GSE3	GSM92/GSM193	Kidney	cDNA	Clear cell
GSE3	GSM93/GSM194	Kidney	cDNA	Normal
GSE3	GSM94/GSM195	Kidney	cDNA	Clear cell
GSE3	GSM95/GSM196	Kidney	cDNA	Normal
GSE3	GSM96/GSM197	Kidney	cDNA	Clear cell
GSE3	GSM97/GSM198	Kidney	cDNA	Normal
GSE3	GSM98/GSM199	Kidney	cDNA	Clear cell
GSE3	GSM99/GSM200	Kidney	cDNA	Normal
GSE3	GSM100/GSM202	Kidney	cDNA	Clear cell
GSE3	GSM101/GSM203	Kidney	cDNA	Normal
GSE3	GSM102/GSM204	Kidney	cDNA	Clear cell
GSE3	GSM103/GSM205	Kidney	cDNA	Normal
GSE3	GSM104/GSM206	Kidney	cDNA	Clear cell
GSE3	GSM105/GSM207	Kidney	cDNA	Normal
GSE3	GSM106/GSM208	Kidney	cDNA	Clear cell
GSE3	GSM107/GSM209	Kidney	cDNA	Normal
GSE3	GSM108/GSM210	Kidney	cDNA	Clear cell
GSE3	GSM109/GSM211	Kidney	cDNA	Normal
GSE3	GSM110/GSM213	Kidney	cDNA	Clear cell
GSE3	GSM111/GSM214	Kidney	cDNA	Normal
GSE3	GSM112/GSM215	Kidney	cDNA	Clear cell
GSE3	GSM113/GSM216	Kidney	cDNA	Normal
GSE3	GSM114/GSM217	Kidney	cDNA	Clear cell
GSE3	GSM115/GSM218	Kidney	cDNA	Normal
GSE3	GSM116/GSM219	Kidney	cDNA	Clear cell
GSE3	GSM117/GSM220	Kidney	cDNA	Normal
GSE3	GSM118/GSM221	Kidney	cDNA	Clear cell
GSE3	GSM119/GSM222	Kidney	cDNA	Normal
GSE3	GSM120/GSM224	Kidney	cDNA	Clear cell
GSE3	GSM121/GSM225	Kidney	cDNA	Normal
GSE3	GSM122/GSM226	Kidney	cDNA	Clear cell
GSE3	GSM123/GSM227	Kidney	cDNA	Normal
GSE3	GSM124/GSM228	Kidney	cDNA	Clear cell
GSE3	GSM125/GSM229	Kidney	cDNA	Normal
GSE3	GSM126/GSM230	Kidney	cDNA	Clear cell
GSE3	GSM127/GSM231	Kidney	cDNA	Normal
GSE3	GSM128/GSM232	Kidney	cDNA	Clear cell
GSE3	GSM129/GSM233	Kidney	cDNA	Normal
GSE3	GSM130/GSM235	Kidney	cDNA	Clear cell
GSE3	GSM131/GSM236	Kidney	cDNA	Normal
GSE3	GSM132/GSM237	Kidney	cDNA	Clear cell
GSE3	GSM133/GSM238	Kidney	cDNA	Normal
GSE3	GSM134/GSM239	Kidney	cDNA	Clear cell
GSE3	GSM135/GSM240	Kidney	cDNA	Normal
GSE3	GSM136/GSM241	Kidney	cDNA	Clear cell
GSE3	GSM137/GSM242	Kidney	cDNA	Normal
GSE3	GSM138/GSM243	Kidney	cDNA	Clear cell
GSE3	GSM139/GSM244	Kidney	cDNA	Normal
GSE3	GSM140/GSM246	Kidney	cDNA	Clear cell
GSE3	GSM141/GSM247	Kidney	cDNA	Normal
GSE3	GSM142/GSM248	Kidney	cDNA	Clear cell
GSE3	GSM143/GSM249	Kidney	cDNA	Clear cell
GSE3	GSM144/GSM250	Kidney	cDNA	Clear cell
GSE3	GSM145/GSM251	Kidney	cDNA	Clear cell
GSE3	GSM146/GSM252	Kidney	cDNA	Clear cell
GSE3	GSM147/GSM253	Kidney	cDNA	Clear cell
GSE3	GSM148/GSM254	Kidney	cDNA	Normal
GSE3	GSM149/GSM255	Kidney	cDNA	Clear cell
GSE3	GSM150/GSM257	Kidney	cDNA	Normal
GSE3	GSM151/GSM258	Kidney	cDNA	Clear cell
GSE3	GSM152/GSM259	Kidney	cDNA	Normal
GSE3	GSM153/GSM260	Kidney	cDNA	Clear cell
GSE3	GSM154/GSM261	Kidney	cDNA	Normal
GSE3	GSM155/GSM262	Kidney	cDNA	Clear cell
GSE3	GSM156/GSM263	Kidney	cDNA	Normal
GSE3	GSM157/GSM264	Kidney	cDNA	Clear cell
GSE3	GSM158/GSM265	Kidney	cDNA	Normal
GSE3	GSM159/GSM266	Kidney	cDNA	Clear cell
GSE3	GSM160/GSM268	Kidney	cDNA	Normal
GSE3	GSM161/GSM269	Kidney	cDNA	Clear cell
GSE3	GSM162/GSM270	Kidney	cDNA	Normal
GSE3	GSM163/GSM271	Kidney	cDNA	Clear cell
GSE3	GSM164/GSM272	Kidney	cDNA	Normal
GSE3	GSM165/GSM273	Kidney	cDNA	Clear cell
GSE3	GSM166/GSM274	Kidney	cDNA	Normal
GSE3	GSM167/GSM275	Kidney	cDNA	Clear cell
GSE3	GSM168/GSM276	Kidney	cDNA	Normal
GSE3	GSM169/GSM277	Kidney	cDNA	Clear cell
GSE3	GSM170/GSM279	Kidney	cDNA	Normal
GSE3	GSM171/GSM280	Kidney	cDNA	Clear cell
GSE3	GSM172/GSM281	Kidney	cDNA	Normal
GSE3	GSM173/GSM282	Kidney	cDNA	Clear cell
GSE3	GSM174/GSM283	Kidney	cDNA	Normal
GSE3	GSM175/GSM284	Kidney	cDNA	Clear cell
GSE3	GSM176/GSM285	Kidney	cDNA	Normal
GSE3	GSM177/GSM286	Kidney	cDNA	Clear cell
GSE3	GSM178/GSM287	Kidney	cDNA	Normal
GSE3	GSM179/GSM288	Kidney	cDNA	Clear cell
GSE3	GSM180/GSM290	Kidney	cDNA	Normal
GSE3	GSM190/GSM291	Kidney	cDNA	Clear cell
GSE3	GSM201/GSM292	Kidney	cDNA	Clear cell
GSE3	GSM212/GSM293	Kidney	cDNA	Clear cell
GSE3	GSM223/GSM294	Kidney	cDNA	Clear cell
GSE3	GSM234/GSM295	Kidney	cDNA	Clear cell
GSE3	GSM245/GSM296	Kidney	cDNA	Normal
GSE3	GSM256/GSM297	Kidney	cDNA	Clear cell
GSE3	GSM267/GSM298	Kidney	cDNA	Normal
GSE3	GSM278/GSM299	Kidney	cDNA	Clear cell
GSE3	GSM289/GSM301	Kidney	cDNA	Normal
GSE3	GSM300/GSM302	Kidney	cDNA	Clear cell
GSE3	GSM311/GSM303	Kidney	cDNA	Normal
GSE3	GSM322/GSM304	Kidney	cDNA	Clear cell
GSE3	GSM333/GSM305	Kidney	cDNA	Normal
GSE3	GSM344/GSM306	Kidney	cDNA	Clear cell
GSE3	GSM355/GSM307	Kidney	cDNA	Normal
GSE3	GSM366/GSM308	Kidney	cDNA	Clear cell
GSE3	GSM369/GSM309	Kidney	cDNA	Normal
GSE3	GSM370/GSM310	Kidney	cDNA	Clear cell
GSE3	GSM371/GSM312	Kidney	cDNA	Normal
GSE3	GSM372/GSM313	Kidney	cDNA	Clear cell
GSE3	GSM373/GSM314	Kidney	cDNA	Normal
GSE3	GSM374/GSM315	Kidney	cDNA	Clear cell
GSE3	GSM375/GSM316	Kidney	cDNA	Normal
GSE3	GSM376/GSM317	Kidney	cDNA	Clear cell
GSE3	GSM377/GSM318	Kidney	cDNA	Normal
GSE3	GSM378/GSM319	Kidney	cDNA	Clear cell
GSE3	GSM379/GSM320	Kidney	cDNA	Normal
GSE3	GSM380/GSM321	Kidney	cDNA	Clear cell
GSE3	GSM381/GSM323	Kidney	cDNA	Normal
GSE3	GSM382/GSM324	Kidney	cDNA	Clear cell
GSE3	GSM383/GSM325	Kidney	cDNA	Normal
GSE3	GSM384/GSM326	Kidney	cDNA	Clear cell
GSE3	GSM385/GSM327	Kidney	cDNA	Normal
GSE3	GSM386/GSM328	Kidney	cDNA	Clear cell
GSE3	GSM387/GSM329	Kidney	cDNA	Normal
GSE3	GSM388/GSM330	Kidney	cDNA	Clear cell
GSE3	GSM389/GSM331	Kidney	cDNA	Normal
GSE3	GSM390/GSM332	Kidney	cDNA	Clear cell
GSE3	GSM391/GSM334	Kidney	cDNA	Normal
GSE3	GSM392/GSM335	Kidney	cDNA	Clear cell
GSE3	GSM393/GSM336	Kidney	cDNA	Normal
GSE3	GSM394/GSM337	Kidney	cDNA	Clear cell
GSE3	GSM395/GSM338	Kidney	cDNA	Normal
GSE3	GSM396/GSM339	Kidney	cDNA	Clear cell
GSE3	GSM397/GSM340	Kidney	cDNA	Normal
GSE3	GSM398/GSM341	Kidney	cDNA	Clear cell
GSE3	GSM399/GSM342	Kidney	cDNA	Normal
GSE3	GSM400/GSM343	Kidney	cDNA	Clear cell
GSE3	GSM401/GSM345	Kidney	cDNA	Normal
GSE3	GSM402/GSM346	Kidney	cDNA	Clear cell
GSE3	GSM403/GSM347	Kidney	cDNA	Normal
GSE3	GSM404/GSM348	Kidney	cDNA	Clear cell
GSE3	GSM405/GSM349	Kidney	cDNA	Normal
GSE3	GSM406/GSM350	Kidney	cDNA	Clear cell
GSE3	GSM407/GSM351	Kidney	cDNA	Normal
GSE3	GSM408/GSM352	Kidney	cDNA	Clear cell
GSE3	GSM409/GSM353	Kidney	cDNA	Normal
GSE3	GSM410/GSM354	Kidney	cDNA	Clear cell
GSE3	GSM411/GSM356	Kidney	cDNA	Normal
GSE3	GSM412/GSM357	Kidney	cDNA	Clear cell
GSE3	GSM413/GSM358	Kidney	cDNA	Normal
GSE3	GSM414/GSM359	Kidney	cDNA	Clear cell
GSE3	GSM415/GSM360	Kidney	cDNA	Normal
GSE3	GSM416/GSM361	Kidney	cDNA	Clear cell
GSE3	GSM417/GSM362	Kidney	cDNA	Normal
GSE3	GSM418/GSM363	Kidney	cDNA	Clear cell
GSE3	GSM419/GSM364	Kidney	cDNA	Normal
GSE3	GSM420/GSM365	Kidney	cDNA	Clear cell
GSE3	GSM421/GSM367	Kidney	cDNA	Normal
GSE3	GSM422/GSM368	Kidney	cDNA	Clear cell
GSE7367	GSM177133	Kidney	cDNA	Renal cancer
GSE7367	GSM177135	Kidney	cDNA	Renal cancer
GSE7367	GSM177291	Kidney	cDNA	Normal
GSE7367	GSM177294	Kidney	cDNA	Normal
GSE7367	GSM177297	Kidney	cDNA	Renal cancer
GSE7367	GSM177298	Kidney	cDNA	Renal cancer
GSE7367	GSM177299	Kidney	cDNA	Renal cancer
GSE7367	GSM177300	Kidney	cDNA	Renal cancer
GSE7367	GSM177301	Kidney	cDNA	Renal cancer
GSE7367	GSM177302	Kidney	cDNA	Renal cancer
GSE7367	GSM177303	Kidney	cDNA	Renal cancer
GSE7367	GSM177304	Kidney	cDNA	Renal cancer
GSE7367	GSM177305	Kidney	cDNA	Renal cancer
GSE7367	GSM177306	Kidney	cDNA	Renal cancer
GSE7367	GSM177307	Kidney	cDNA	Renal cancer
GSE7367	GSM177308	Kidney	cDNA	Renal cancer
GSE7367	GSM177309	Kidney	cDNA	Renal cancer
GSE7367	GSM177310	Kidney	cDNA	Renal cancer
GSE7367	GSM177311	Kidney	cDNA	Renal cancer
GSE7367	GSM177312	Kidney	cDNA	Renal cancer
GSE7367	GSM177320	Kidney	cDNA	Renal cancer
GSE7367	GSM177330	Kidney	cDNA	Renal cancer
GSE7367	GSM177332	Kidney	cDNA	Renal cancer
GSE7367	GSM177333	Kidney	cDNA	Renal cancer
GSE7367	GSM177334	Kidney	cDNA	Renal cancer
GSE7367	GSM177336	Kidney	cDNA	Renal cancer
GSE7367	GSM177340	Kidney	cDNA	Normal
GSE7367	GSM177342	Kidney	cDNA	Normal
GSE7367	GSM177343	Kidney	cDNA	Normal
GSE7367	GSM177345	Kidney	cDNA	Normal
GSE7367	GSM177346	Kidney	cDNA	Normal
GSE7367	GSM177347	Kidney	cDNA	Normal
GSE7367	GSM177348	Kidney	cDNA	Normal
GSE7367	GSM177349	Kidney	cDNA	Normal
GSE7367	GSM177350	Kidney	cDNA	Normal
GSE7367	GSM177351	Kidney	cDNA	Normal
GSE7367	GSM177352	Kidney	cDNA	Normal
GSE7367	GSM177353	Kidney	cDNA	Normal
GSE7367	GSM177354	Kidney	cDNA	Normal
GSE7367	GSM177355	Kidney	cDNA	Normal
GSE7367	GSM177356	Kidney	cDNA	Normal
GSE7367	GSM177357	Kidney	cDNA	Normal
GSE7367	GSM177361	Kidney	cDNA	Normal
GSE7367	GSM177362	Kidney	cDNA	Normal
GSE7367	GSM177363	Kidney	cDNA	Normal
GSE7367	GSM177364	Kidney	cDNA	Normal
GSE7367	GSM177365	Kidney	cDNA	Normal
GSE7367	GSM177366	Kidney	cDNA	Normal

## Sheet: Liver
GEO Series	GEO Samples	Tissue	Chip Type	Description
GSE14323	GSM358103	Liver	A Chip	Hepatocellular carcinoma
GSE14323	GSM358104	Liver	A Chip	Hepatocellular carcinoma
GSE14323	GSM358105	Liver	A Chip	Hepatocellular carcinoma
GSE14323	GSM358106	Liver	A Chip	Hepatocellular carcinoma
GSE14323	GSM358107	Liver	A Chip	Hepatocellular carcinoma
GSE14323	GSM358108	Liver	A Chip	Hepatocellular carcinoma
GSE14323	GSM358109	Liver	A Chip	Hepatocellular carcinoma
GSE14323	GSM358110	Liver	A Chip	Hepatocellular carcinoma
GSE14323	GSM358111	Liver	A Chip	Hepatocellular carcinoma
GSE14323	GSM358112	Liver	A2 Chip	Hepatocellular carcinoma
GSE14323	GSM358114	Liver	A2 Chip	Hepatocellular carcinoma
GSE14323	GSM358115	Liver	A2 Chip	Hepatocellular carcinoma
GSE14323	GSM358118	Liver	A2 Chip	Hepatocellular carcinoma
GSE14323	GSM358120	Liver	A2 Chip	Hepatocellular carcinoma
GSE14323	GSM358122	Liver	A2 Chip	Hepatocellular carcinoma
GSE14323	GSM358124	Liver	A2 Chip	Hepatocellular carcinoma
GSE14323	GSM358125	Liver	A2 Chip	Hepatocellular carcinoma
GSE14323	GSM358127	Liver	A2 Chip	Hepatocellular carcinoma
GSE14323	GSM358129	Liver	A2 Chip	Hepatocellular carcinoma
GSE14323	GSM358130	Liver	A2 Chip	Hepatocellular carcinoma
GSE14323	GSM358131	Liver	A2 Chip	Hepatocellular carcinoma
GSE14323	GSM358132	Liver	A2 Chip	Hepatocellular carcinoma
GSE14323	GSM358133	Liver	A2 Chip	Hepatocellular carcinoma
GSE14323	GSM358134	Liver	A2 Chip	Hepatocellular carcinoma
GSE14323	GSM358135	Liver	A2 Chip	Hepatocellular carcinoma
GSE14323	GSM358137	Liver	A2 Chip	Hepatocellular carcinoma
GSE14323	GSM358139	Liver	A2 Chip	Hepatocellular carcinoma
GSE14323	GSM358140	Liver	A2 Chip	Hepatocellular carcinoma
GSE14323	GSM358143	Liver	A2 Chip	Hepatocellular carcinoma
GSE14323	GSM358144	Liver	A2 Chip	Hepatocellular carcinoma
GSE14323	GSM358146	Liver	A2 Chip	Hepatocellular carcinoma
GSE14323	GSM358151	Liver	A2 Chip	Hepatocellular carcinoma
GSE14323	GSM358152	Liver	A2 Chip	Hepatocellular carcinoma
GSE14323	GSM358155	Liver	A2 Chip	Hepatocellular carcinoma
GSE14323	GSM358156	Liver	A2 Chip	Hepatocellular carcinoma
GSE14323	GSM358158	Liver	A2 Chip	Hepatocellular carcinoma
GSE14323	GSM358160	Liver	A2 Chip	Hepatocellular carcinoma
GSE14323	GSM358163	Liver	A2 Chip	Hepatocellular carcinoma
GSE14323	GSM358171	Liver	A2 Chip	Hepatocellular carcinoma
GSE14323	GSM358187	Liver	A2 Chip	Hepatocellular carcinoma
GSE14323	GSM358190	Liver	A2 Chip	Hepatocellular carcinoma
GSE14323	GSM358191	Liver	A2 Chip	Hepatocellular carcinoma
GSE14323	GSM358197	Liver	A2 Chip	Hepatocellular carcinoma
GSE14323	GSM358198	Liver	A2 Chip	Hepatocellular carcinoma
GSE14323	GSM358199	Liver	A2 Chip	Hepatocellular carcinoma
GSE14323	GSM358204	Liver	A2 Chip	Hepatocellular carcinoma
GSE14323	GSM358207	Liver	A2 Chip	Hepatocellular carcinoma
GSE14323	GSM358209	Liver	A2 Chip	Normal
GSE14323	GSM358210	Liver	A2 Chip	Normal
GSE14323	GSM358211	Liver	A2 Chip	Normal
GSE14323	GSM358212	Liver	A2 Chip	Normal
GSE14323	GSM358213	Liver	A2 Chip	Normal
GSE14323	GSM358214	Liver	A2 Chip	Normal
GSE14323	GSM358215	Liver	A2 Chip	Normal
GSE14323	GSM358216	Liver	A2 Chip	Normal
GSE14323	GSM358217	Liver	A2 Chip	Normal
GSE14323	GSM358218	Liver	A2 Chip	Normal
GSE14323	GSM358219	Liver	A2 Chip	Normal
GSE14323	GSM358220	Liver	A2 Chip	Normal
GSE14323	GSM358221	Liver	A2 Chip	Normal
GSE14323	GSM358222	Liver	A2 Chip	Normal
GSE14323	GSM358223	Liver	A2 Chip	Normal
GSE14323	GSM358224	Liver	A2 Chip	Normal
GSE14323	GSM358225	Liver	A2 Chip	Normal
GSE14323	GSM358226	Liver	A2 Chip	Normal
GSE14323	GSM358227	Liver	A2 Chip	Normal
GSE6764	GSM155919	Liver	Plus 2	Normal
GSE6764	GSM155926	Liver	Plus 2	Normal
GSE6764	GSM155927	Liver	Plus 2	Normal
GSE6764	GSM155928	Liver	Plus 2	Normal
GSE6764	GSM155932	Liver	Plus 2	Hepatocellular carcinoma
GSE6764	GSM155933	Liver	Plus 2	Hepatocellular carcinoma
GSE6764	GSM155934	Liver	Plus 2	Hepatocellular carcinoma
GSE6764	GSM155935	Liver	Plus 2	Hepatocellular carcinoma
GSE6764	GSM155936	Liver	Plus 2	Hepatocellular carcinoma
GSE6764	GSM155937	Liver	Plus 2	Hepatocellular carcinoma
GSE6764	GSM155938	Liver	Plus 2	Hepatocellular carcinoma
GSE6764	GSM155939	Liver	Plus 2	Hepatocellular carcinoma
GSE6764	GSM155940	Liver	Plus 2	Hepatocellular carcinoma
GSE6764	GSM155941	Liver	Plus 2	Hepatocellular carcinoma
GSE6764	GSM155942	Liver	Plus 2	Hepatocellular carcinoma
GSE6764	GSM155943	Liver	Plus 2	Hepatocellular carcinoma
GSE6764	GSM155944	Liver	Plus 2	Hepatocellular carcinoma
GSE6764	GSM155945	Liver	Plus 2	Hepatocellular carcinoma
GSE6764	GSM155946	Liver	Plus 2	Hepatocellular carcinoma
GSE6764	GSM155947	Liver	Plus 2	Normal
GSE6764	GSM155948	Liver	Plus 2	Normal
GSE6764	GSM155949	Liver	Plus 2	Hepatocellular carcinoma
GSE6764	GSM155950	Liver	Plus 2	Hepatocellular carcinoma
GSE6764	GSM155953	Liver	Plus 2	Hepatocellular carcinoma
GSE6764	GSM155954	Liver	Plus 2	Hepatocellular carcinoma
GSE6764	GSM155955	Liver	Plus 2	Hepatocellular carcinoma
GSE6764	GSM155956	Liver	Plus 2	Hepatocellular carcinoma
GSE6764	GSM155957	Liver	Plus 2	Hepatocellular carcinoma
GSE6764	GSM155958	Liver	Plus 2	Hepatocellular carcinoma
GSE6764	GSM155959	Liver	Plus 2	Hepatocellular carcinoma
GSE6764	GSM155960	Liver	Plus 2	Hepatocellular carcinoma
GSE6764	GSM155961	Liver	Plus 2	Normal
GSE6764	GSM155962	Liver	Plus 2	Hepatocellular carcinoma
GSE6764	GSM155963	Liver	Plus 2	Hepatocellular carcinoma
GSE6764	GSM155964	Liver	Plus 2	Normal
GSE6764	GSM155983	Liver	Plus 2	Hepatocellular carcinoma
GSE6764	GSM155985	Liver	Plus 2	Hepatocellular carcinoma
GSE6764	GSM155986	Liver	Plus 2	Hepatocellular carcinoma
GSE6764	GSM155987	Liver	Plus 2	Hepatocellular carcinoma
GSE6764	GSM155988	Liver	Plus 2	Normal
GSE6764	GSM155989	Liver	Plus 2	Normal
GSE6764	GSM155990	Liver	Plus 2	Hepatocellular carcinoma
GSE6764	GSM155991	Liver	Plus 2	Hepatocellular carcinoma
GSE6764	GSM155992	Liver	Plus 2	Hepatocellular carcinoma
GSE6764	GSM155993	Liver	Plus 2	Hepatocellular carcinoma
GSE9843	GSM248689	Liver	Plus 2	Hepatocellular carcinoma
GSE9843	GSM248690	Liver	Plus 2	Hepatocellular carcinoma
GSE9843	GSM248691	Liver	Plus 2	Hepatocellular carcinoma
GSE9843	GSM248692	Liver	Plus 2	Hepatocellular carcinoma
GSE9843	GSM248693	Liver	Plus 2	Hepatocellular carcinoma
GSE9843	GSM248694	Liver	Plus 2	Hepatocellular carcinoma
GSE9843	GSM248696	Liver	Plus 2	Hepatocellular carcinoma
GSE9843	GSM248697	Liver	Plus 2	Hepatocellular carcinoma
GSE9843	GSM248698	Liver	Plus 2	Hepatocellular carcinoma
GSE9843	GSM248699	Liver	Plus 2	Hepatocellular carcinoma
GSE9843	GSM248700	Liver	Plus 2	Hepatocellular carcinoma
GSE9843	GSM248701	Liver	Plus 2	Hepatocellular carcinoma
GSE9843	GSM248702	Liver	Plus 2	Hepatocellular carcinoma
GSE9843	GSM248703	Liver	Plus 2	Hepatocellular carcinoma
GSE9843	GSM248704	Liver	Plus 2	Hepatocellular carcinoma
GSE9843	GSM248705	Liver	Plus 2	Hepatocellular carcinoma
GSE9843	GSM248706	Liver	Plus 2	Hepatocellular carcinoma
GSE9843	GSM248707	Liver	Plus 2	Hepatocellular carcinoma
GSE9843	GSM248708	Liver	Plus 2	Hepatocellular carcinoma
GSE9843	GSM248709	Liver	Plus 2	Hepatocellular carcinoma
GSE9843	GSM248710	Liver	Plus 2	Hepatocellular carcinoma
GSE9843	GSM248711	Liver	Plus 2	Hepatocellular carcinoma
GSE9843	GSM248712	Liver	Plus 2	Hepatocellular carcinoma
GSE9843	GSM248713	Liver	Plus 2	Hepatocellular carcinoma
GSE9843	GSM248714	Liver	Plus 2	Hepatocellular carcinoma
GSE9843	GSM248715	Liver	Plus 2	Hepatocellular carcinoma
GSE9843	GSM248716	Liver	Plus 2	Hepatocellular carcinoma
GSE9843	GSM248717	Liver	Plus 2	Hepatocellular carcinoma
GSE9843	GSM248718	Liver	Plus 2	Hepatocellular carcinoma
GSE9843	GSM248719	Liver	Plus 2	Hepatocellular carcinoma
GSE9843	GSM248720	Liver	Plus 2	Hepatocellular carcinoma
GSE9843	GSM248721	Liver	Plus 2	Hepatocellular carcinoma
GSE9843	GSM248722	Liver	Plus 2	Hepatocellular carcinoma
GSE9843	GSM248724	Liver	Plus 2	Hepatocellular carcinoma
GSE9843	GSM248725	Liver	Plus 2	Hepatocellular carcinoma
GSE9843	GSM248726	Liver	Plus 2	Hepatocellular carcinoma
GSE9843	GSM248727	Liver	Plus 2	Hepatocellular carcinoma
GSE9843	GSM248728	Liver	Plus 2	Hepatocellular carcinoma
GSE9843	GSM248729	Liver	Plus 2	Hepatocellular carcinoma
GSE9843	GSM248730	Liver	Plus 2	Hepatocellular carcinoma
GSE9843	GSM248731	Liver	Plus 2	Hepatocellular carcinoma
GSE9843	GSM248732	Liver	Plus 2	Hepatocellular carcinoma
GSE9843	GSM248733	Liver	Plus 2	Hepatocellular carcinoma
GSE9843	GSM248734	Liver	Plus 2	Hepatocellular carcinoma
GSE9843	GSM248735	Liver	Plus 2	Hepatocellular carcinoma
GSE9843	GSM248736	Liver	Plus 2	Hepatocellular carcinoma
GSE9843	GSM248737	Liver	Plus 2	Hepatocellular carcinoma
GSE9843	GSM248738	Liver	Plus 2	Hepatocellular carcinoma
GSE9843	GSM248743	Liver	Plus 2	Hepatocellular carcinoma
GSE9843	GSM248744	Liver	Plus 2	Hepatocellular carcinoma
GSE9843	GSM248747	Liver	Plus 2	Hepatocellular carcinoma
GSE9843	GSM248750	Liver	Plus 2	Hepatocellular carcinoma
GSE9843	GSM248751	Liver	Plus 2	Hepatocellular carcinoma
GSE9843	GSM248753	Liver	Plus 2	Hepatocellular carcinoma
GSE9843	GSM248754	Liver	Plus 2	Hepatocellular carcinoma
GSE9843	GSM248755	Liver	Plus 2	Hepatocellular carcinoma
GSE9843	GSM248756	Liver	Plus 2	Hepatocellular carcinoma
GSE9843	GSM248757	Liver	Plus 2	Hepatocellular carcinoma
GSE9843	GSM248758	Liver	Plus 2	Hepatocellular carcinoma
GSE9843	GSM248759	Liver	Plus 2	Hepatocellular carcinoma
GSE9843	GSM248760	Liver	Plus 2	Hepatocellular carcinoma
GSE9843	GSM248761	Liver	Plus 2	Hepatocellular carcinoma
GSE9843	GSM248762	Liver	Plus 2	Hepatocellular carcinoma
GSE9843	GSM248763	Liver	Plus 2	Hepatocellular carcinoma
GSE9843	GSM248764	Liver	Plus 2	Hepatocellular carcinoma
GSE9843	GSM248765	Liver	Plus 2	Hepatocellular carcinoma
GSE9843	GSM248772	Liver	Plus 2	Hepatocellular carcinoma
GSE9843	GSM248777	Liver	Plus 2	Hepatocellular carcinoma
GSE9843	GSM248778	Liver	Plus 2	Hepatocellular carcinoma
E-TABM-36	JZR_ZR63_U133A_2	Liver	A Chip	Hepatocellular carcinoma
E-TABM-36	JZR_CHC60_U133A	Liver	A Chip	Hepatocellular carcinoma
E-TABM-36	JZR_ZR47_U133A	Liver	A Chip	Hepatocellular carcinoma
E-TABM-36	JZR_ZR26_U133A	Liver	A Chip	Hepatocellular carcinoma
E-TABM-36	JZR_ZR4_U133A	Liver	A Chip	Hepatocellular carcinoma
E-TABM-36	JZR_ZR25_U133A	Liver	A Chip	Hepatocellular carcinoma
E-TABM-36	JZR_ZR5_U133A	Liver	A Chip	Hepatocellular carcinoma
E-TABM-36	JZR_CHC016_U133A	Liver	A Chip	Hepatocellular carcinoma
E-TABM-36	JZR_ZR89_U133A	Liver	A Chip	Hepatocellular carcinoma
E-TABM-36	JZR_ZR58_U133A	Liver	A Chip	Hepatocellular carcinoma
E-TABM-36	JZR_ZR17_U133A	Liver	A Chip	Hepatocellular carcinoma
E-TABM-36	JZR_ZR64_U133A	Liver	A Chip	Hepatocellular carcinoma
E-TABM-36	JZR_ZR67_U133A	Liver	A Chip	Hepatocellular carcinoma
E-TABM-36	JZR_ZR21_U133A	Liver	A Chip	Hepatocellular carcinoma
E-TABM-36	JZR_CHC154_U133A	Liver	A Chip	Hepatocellular carcinoma
E-TABM-36	JZR_ZR73_U133A	Liver	A Chip	Hepatocellular carcinoma
E-TABM-36	JZR_ZR9_U133A	Liver	A Chip	Hepatocellular carcinoma
E-TABM-36	JZR_ZR1_U133A	Liver	A Chip	Hepatocellular carcinoma
E-TABM-36	JZR_CHC18_U133A	Liver	A Chip	Hepatocellular carcinoma
E-TABM-36	JZR_CHC155_U133A_2	Liver	A Chip	Hepatocellular carcinoma
E-TABM-36	JZR_ZR70_U133A	Liver	A Chip	Hepatocellular carcinoma
E-TABM-36	JZR_ZR87_U133A	Liver	A Chip	Hepatocellular carcinoma
E-TABM-36	JZR_ZR84_U133A	Liver	A Chip	Hepatocellular carcinoma
E-TABM-36	JZR_ZR71_U133A	Liver	A Chip	Hepatocellular carcinoma
E-TABM-36	JZR_ZR62_U133A	Liver	A Chip	Hepatocellular carcinoma
E-TABM-36	JZR_CHC81_U133A	Liver	A Chip	Hepatocellular carcinoma
E-TABM-36	JZR_ZR44_U133A	Liver	A Chip	Hepatocellular carcinoma
E-TABM-36	JZR_ZR50_U133A	Liver	A Chip	Hepatocellular carcinoma
E-TABM-36	JZR_ZR92_U133A	Liver	A Chip	Hepatocellular carcinoma
E-TABM-36	JZR_ZR90_U133A	Liver	A Chip	Hepatocellular carcinoma
E-TABM-36	JZR_CHC168_U133A	Liver	A Chip	Hepatocellular carcinoma
E-TABM-36	JZR_ZR18_U133A	Liver	A Chip	Hepatocellular carcinoma
E-TABM-36	JZR_CHC170_U133A	Liver	A Chip	Hepatocellular carcinoma
E-TABM-36	JZR_ZR54_U133A	Liver	A Chip	Hepatocellular carcinoma
E-TABM-36	JZR_ZR86_U133A	Liver	A Chip	Hepatocellular carcinoma
E-TABM-36	JZR_CHC107_U133A	Liver	A Chip	Hepatocellular carcinoma
E-TABM-36	JZR_ZR24_U133A	Liver	A Chip	Hepatocellular carcinoma
E-TABM-36	JZR_ZR81_U133A	Liver	A Chip	Hepatocellular carcinoma
E-TABM-36	JZR_ZR85_U133A	Liver	A Chip	Hepatocellular carcinoma
E-TABM-36	JZR_ZR80_U133A	Liver	A Chip	Hepatocellular carcinoma
E-TABM-36	JZR_ZR53_U133A	Liver	A Chip	Hepatocellular carcinoma
E-TABM-36	JZR_ZR82_U133A	Liver	A Chip	Hepatocellular carcinoma
E-TABM-36	JZR_ZR36_U133A	Liver	A Chip	Hepatocellular carcinoma
E-TABM-36	JZR_ZR2_U133A	Liver	A Chip	Hepatocellular carcinoma
E-TABM-36	JZR_ZR79_U133A	Liver	A Chip	Hepatocellular carcinoma
E-TABM-36	JZR_ZR56_U133A	Liver	A Chip	Hepatocellular carcinoma
E-TABM-36	JZR_ZR32_U133A	Liver	A Chip	Hepatocellular carcinoma
E-TABM-36	JZR_ZR88_U133A	Liver	A Chip	Hepatocellular carcinoma
E-TABM-36	JZR_ZR61_U133A	Liver	A Chip	Hepatocellular carcinoma
E-TABM-36	JZR_CHC121_U133A	Liver	A Chip	Hepatocellular carcinoma
E-TABM-36	JZR_ZR59_U133A	Liver	A Chip	Hepatocellular carcinoma
E-TABM-36	JZR_ZR31_U133A	Liver	A Chip	Hepatocellular carcinoma
E-TABM-36	JZR_CHC164_U133A	Liver	A Chip	Hepatocellular carcinoma
E-TABM-36	JZR_CHC99_U133A	Liver	A Chip	Hepatocellular carcinoma
E-TABM-36	JZR_ZR66_U133A_2	Liver	A Chip	Hepatocellular carcinoma
E-TABM-36	JZR_ZR43_U133A_1	Liver	A Chip	Hepatocellular carcinoma
E-TABM-36	JZR_CHC124_U133A	Liver	A Chip	Hepatocellular carcinoma
E-TABM-292	L137T_133A_1.2.05	Liver	A Chip	Hepatocellular carcinoma
E-TABM-292	L45T_U133A_4.9.03	Liver	A Chip	Hepatocellular carcinoma
E-TABM-292	L94T_U133A_20.19.03	Liver	A Chip	Hepatocellular carcinoma
E-TABM-292	L130T_133A_2.2.05	Liver	A Chip	Hepatocellular carcinoma
E-TABM-292	5L67T133A 7.3.03	Liver	A Chip	Hepatocellular carcinoma
E-TABM-292	L32T_133A_4.5.04	Liver	A Chip	Hepatocellular carcinoma
E-TABM-292	L105T_U133A_8.4.04	Liver	A Chip	Hepatocellular carcinoma
E-TABM-292	L72T_U133A 13.3.03	Liver	A Chip	Hepatocellular carcinoma
E-TABM-292	L17T_133A_4.5.04	Liver	A Chip	Hepatocellular carcinoma
E-TABM-292	L51T_U133A_4.9.03	Liver	A Chip	Hepatocellular carcinoma
E-TABM-292	L41T_133A 18.3.03	Liver	A Chip	Hepatocellular carcinoma
E-TABM-292	5L62T133A_5.3.03	Liver	A Chip	Hepatocellular carcinoma
E-TABM-292	L136T_133A_1.2.05	Liver	A Chip	Hepatocellular carcinoma
E-TABM-292	L49T_133A	Liver	A Chip	Hepatocellular carcinoma
E-TABM-292	L42T_U133A_28.8.03	Liver	A Chip	Hepatocellular carcinoma
E-TABM-292	L76T_133A 1.7.03	Liver	A Chip	Hepatocellular carcinoma
E-TABM-292	L131T_133A_1.2.05	Liver	A Chip	Hepatocellular carcinoma
E-TABM-292	L63T_U133A 13.3.03	Liver	A Chip	Hepatocellular carcinoma
E-TABM-292	L127T_133A_1.2.05	Liver	A Chip	Hepatocellular carcinoma
E-TABM-292	L82T_133A 1.7.03	Liver	A Chip	Hepatocellular carcinoma
E-TABM-292	L75T_133A 11.7.03	Liver	A Chip	Hepatocellular carcinoma
E-TABM-292	L46T_U133A_4.9.03	Liver	A Chip	Hepatocellular carcinoma
E-TABM-292	L55T_U133A_4.9.03	Liver	A Chip	Hepatocellular carcinoma
E-TABM-292	L92T_U133A_20.19.03	Liver	A Chip	Hepatocellular carcinoma
E-TABM-292	L103T_U133A_8.4.04	Liver	A Chip	Hepatocellular carcinoma
E-TABM-292	L87T_U133A_20.19.03	Liver	A Chip	Hepatocellular carcinoma
E-TABM-292	L43T_U133A_4.9.03	Liver	A Chip	Hepatocellular carcinoma
E-TABM-292	L80T_133A 1.7.03	Liver	A Chip	Hepatocellular carcinoma
E-TABM-292	5L65T133A 25.2.03	Liver	A Chip	Hepatocellular carcinoma
E-TABM-292	L78T_133A 14.7.03	Liver	A Chip	Hepatocellular carcinoma
E-TABM-292	L84T_133A 1.7.03	Liver	A Chip	Hepatocellular carcinoma
E-TABM-292	L99T_U133A_8.4.04	Liver	A Chip	Hepatocellular carcinoma

## Sheet: Lung
GEO Series	GEO Samples	Tissue	Chip Type	Description
GSE10072	GSM254625	Lung	A Chip	Lung adenocarcinoma
GSE10072	GSM254626	Lung	A Chip	Normal
GSE10072	GSM254627	Lung	A Chip	Lung adenocarcinoma
GSE10072	GSM254628	Lung	A Chip	Normal
GSE10072	GSM254629	Lung	A Chip	Lung adenocarcinoma
GSE10072	GSM254630	Lung	A Chip	Lung adenocarcinoma
GSE10072	GSM254631	Lung	A Chip	Lung adenocarcinoma
GSE10072	GSM254632	Lung	A Chip	Normal
GSE10072	GSM254633	Lung	A Chip	Lung adenocarcinoma
GSE10072	GSM254634	Lung	A Chip	Normal
GSE10072	GSM254635	Lung	A Chip	Normal
GSE10072	GSM254636	Lung	A Chip	Lung adenocarcinoma
GSE10072	GSM254637	Lung	A Chip	Lung adenocarcinoma
GSE10072	GSM254638	Lung	A Chip	Normal
GSE10072	GSM254639	Lung	A Chip	Lung adenocarcinoma
GSE10072	GSM254640	Lung	A Chip	Normal
GSE10072	GSM254641	Lung	A Chip	Lung adenocarcinoma
GSE10072	GSM254642	Lung	A Chip	Lung adenocarcinoma
GSE10072	GSM254643	Lung	A Chip	Normal
GSE10072	GSM254644	Lung	A Chip	Normal
GSE10072	GSM254645	Lung	A Chip	Lung adenocarcinoma
GSE10072	GSM254646	Lung	A Chip	Normal
GSE10072	GSM254647	Lung	A Chip	Lung adenocarcinoma
GSE10072	GSM254648	Lung	A Chip	Lung adenocarcinoma
GSE10072	GSM254649	Lung	A Chip	Normal
GSE10072	GSM254650	Lung	A Chip	Lung adenocarcinoma
GSE10072	GSM254651	Lung	A Chip	Normal
GSE10072	GSM254652	Lung	A Chip	Lung adenocarcinoma
GSE10072	GSM254653	Lung	A Chip	Normal
GSE10072	GSM254654	Lung	A Chip	Lung adenocarcinoma
GSE10072	GSM254655	Lung	A Chip	Normal
GSE10072	GSM254656	Lung	A Chip	Lung adenocarcinoma
GSE10072	GSM254657	Lung	A Chip	Lung adenocarcinoma
GSE10072	GSM254658	Lung	A Chip	Normal
GSE10072	GSM254659	Lung	A Chip	Lung adenocarcinoma
GSE10072	GSM254660	Lung	A Chip	Lung adenocarcinoma
GSE10072	GSM254661	Lung	A Chip	Lung adenocarcinoma
GSE10072	GSM254662	Lung	A Chip	Normal
GSE10072	GSM254663	Lung	A Chip	Lung adenocarcinoma
GSE10072	GSM254664	Lung	A Chip	Lung adenocarcinoma
GSE10072	GSM254665	Lung	A Chip	Normal
GSE10072	GSM254666	Lung	A Chip	Lung adenocarcinoma
GSE10072	GSM254667	Lung	A Chip	Normal
GSE10072	GSM254668	Lung	A Chip	Lung adenocarcinoma
GSE10072	GSM254669	Lung	A Chip	Normal
GSE10072	GSM254670	Lung	A Chip	Lung adenocarcinoma
GSE10072	GSM254671	Lung	A Chip	Lung adenocarcinoma
GSE10072	GSM254672	Lung	A Chip	Lung adenocarcinoma
GSE10072	GSM254673	Lung	A Chip	Normal
GSE10072	GSM254674	Lung	A Chip	Lung adenocarcinoma
GSE10072	GSM254675	Lung	A Chip	Lung adenocarcinoma
GSE10072	GSM254676	Lung	A Chip	Normal
GSE10072	GSM254677	Lung	A Chip	Normal
GSE10072	GSM254678	Lung	A Chip	Lung adenocarcinoma
GSE10072	GSM254679	Lung	A Chip	Normal
GSE10072	GSM254680	Lung	A Chip	Lung adenocarcinoma
GSE10072	GSM254681	Lung	A Chip	Normal
GSE10072	GSM254682	Lung	A Chip	Lung adenocarcinoma
GSE10072	GSM254683	Lung	A Chip	Normal
GSE10072	GSM254684	Lung	A Chip	Lung adenocarcinoma
GSE10072	GSM254685	Lung	A Chip	Normal
GSE10072	GSM254686	Lung	A Chip	Lung adenocarcinoma
GSE10072	GSM254687	Lung	A Chip	Lung adenocarcinoma
GSE10072	GSM254688	Lung	A Chip	Lung adenocarcinoma
GSE10072	GSM254689	Lung	A Chip	Normal
GSE10072	GSM254690	Lung	A Chip	Lung adenocarcinoma
GSE10072	GSM254691	Lung	A Chip	Normal
GSE10072	GSM254692	Lung	A Chip	Lung adenocarcinoma
GSE10072	GSM254693	Lung	A Chip	Normal
GSE10072	GSM254694	Lung	A Chip	Lung adenocarcinoma
GSE10072	GSM254695	Lung	A Chip	Normal
GSE10072	GSM254696	Lung	A Chip	Lung adenocarcinoma
GSE10072	GSM254697	Lung	A Chip	Lung adenocarcinoma
GSE10072	GSM254698	Lung	A Chip	Lung adenocarcinoma
GSE10072	GSM254699	Lung	A Chip	Normal
GSE10072	GSM254700	Lung	A Chip	Lung adenocarcinoma
GSE10072	GSM254701	Lung	A Chip	Lung adenocarcinoma
GSE10072	GSM254702	Lung	A Chip	Normal
GSE10072	GSM254703	Lung	A Chip	Normal
GSE10072	GSM254704	Lung	A Chip	Lung adenocarcinoma
GSE10072	GSM254705	Lung	A Chip	Lung adenocarcinoma
GSE10072	GSM254706	Lung	A Chip	Normal
GSE10072	GSM254707	Lung	A Chip	Lung adenocarcinoma
GSE10072	GSM254708	Lung	A Chip	Normal
GSE10072	GSM254709	Lung	A Chip	Lung adenocarcinoma
GSE10072	GSM254710	Lung	A Chip	Normal
GSE10072	GSM254711	Lung	A Chip	Normal
GSE10072	GSM254712	Lung	A Chip	Normal
GSE10072	GSM254713	Lung	A Chip	Normal
GSE10072	GSM254714	Lung	A Chip	Lung adenocarcinoma
GSE10072	GSM254715	Lung	A Chip	Normal
GSE10072	GSM254716	Lung	A Chip	Lung adenocarcinoma
GSE10072	GSM254717	Lung	A Chip	Normal
GSE10072	GSM254718	Lung	A Chip	Lung adenocarcinoma
GSE10072	GSM254719	Lung	A Chip	Normal
GSE10072	GSM254720	Lung	A Chip	Lung adenocarcinoma
GSE10072	GSM254721	Lung	A Chip	Lung adenocarcinoma
GSE10072	GSM254722	Lung	A Chip	Lung adenocarcinoma
GSE10072	GSM254723	Lung	A Chip	Normal
GSE10072	GSM254724	Lung	A Chip	Lung adenocarcinoma
GSE10072	GSM254725	Lung	A Chip	Normal
GSE10072	GSM254726	Lung	A Chip	Lung adenocarcinoma
GSE10072	GSM254727	Lung	A Chip	Normal
GSE10072	GSM254728	Lung	A Chip	Lung adenocarcinoma
GSE10072	GSM254729	Lung	A Chip	Lung adenocarcinoma
GSE10072	GSM254730	Lung	A Chip	Normal
GSE10072	GSM254731	Lung	A Chip	Normal
GSE7670	GSM185811	Lung	A Chip	Normal
GSE7670	GSM185812	Lung	A Chip	Lung adenocarcinoma
GSE7670	GSM185813	Lung	A Chip	Normal
GSE7670	GSM185814	Lung	A Chip	Lung adenocarcinoma
GSE7670	GSM185815	Lung	A Chip	Normal
GSE7670	GSM185816	Lung	A Chip	Lung adenocarcinoma
GSE7670	GSM185817	Lung	A Chip	Normal
GSE7670	GSM185818	Lung	A Chip	Lung adenocarcinoma
GSE7670	GSM185819	Lung	A Chip	Normal
GSE7670	GSM185820	Lung	A Chip	Lung adenocarcinoma
GSE7670	GSM185821	Lung	A Chip	Normal
GSE7670	GSM185822	Lung	A Chip	Lung adenocarcinoma
GSE7670	GSM185823	Lung	A Chip	Normal
GSE7670	GSM185824	Lung	A Chip	Lung adenocarcinoma
GSE7670	GSM185825	Lung	A Chip	Normal
GSE7670	GSM185826	Lung	A Chip	Lung adenocarcinoma
GSE7670	GSM185827	Lung	A Chip	Normal
GSE7670	GSM185828	Lung	A Chip	Lung adenocarcinoma
GSE7670	GSM185829	Lung	A Chip	Normal
GSE7670	GSM185830	Lung	A Chip	Lung adenocarcinoma
GSE7670	GSM185831	Lung	A Chip	Normal
GSE7670	GSM185832	Lung	A Chip	Lung adenocarcinoma
GSE7670	GSM185833	Lung	A Chip	Normal
GSE7670	GSM185834	Lung	A Chip	Lung adenocarcinoma
GSE7670	GSM185835	Lung	A Chip	Normal
GSE7670	GSM185836	Lung	A Chip	Lung adenocarcinoma
GSE7670	GSM185837	Lung	A Chip	Normal
GSE7670	GSM185838	Lung	A Chip	Lung adenocarcinoma
GSE7670	GSM185839	Lung	A Chip	Normal
GSE7670	GSM185840	Lung	A Chip	Lung adenocarcinoma
GSE7670	GSM185841	Lung	A Chip	Normal
GSE7670	GSM185842	Lung	A Chip	Lung adenocarcinoma
GSE7670	GSM185843	Lung	A Chip	Normal
GSE7670	GSM185844	Lung	A Chip	Lung adenocarcinoma
GSE7670	GSM185845	Lung	A Chip	Normal
GSE7670	GSM185846	Lung	A Chip	Lung adenocarcinoma
GSE7670	GSM185847	Lung	A Chip	Normal
GSE7670	GSM185848	Lung	A Chip	Lung adenocarcinoma
GSE7670	GSM185849	Lung	A Chip	Normal
GSE7670	GSM185850	Lung	A Chip	Lung adenocarcinoma
GSE7670	GSM185851	Lung	A Chip	Normal
GSE7670	GSM185852	Lung	A Chip	Lung adenocarcinoma
GSE7670	GSM185853	Lung	A Chip	Normal
GSE7670	GSM185854	Lung	A Chip	Lung adenocarcinoma
GSE7670	GSM185855	Lung	A Chip	Normal
GSE7670	GSM185856	Lung	A Chip	Lung adenocarcinoma
GSE7670	GSM185857	Lung	A Chip	Normal
GSE7670	GSM185858	Lung	A Chip	Lung adenocarcinoma
GSE7670	GSM185859	Lung	A Chip	Normal
GSE7670	GSM185860	Lung	A Chip	Lung adenocarcinoma
GSE7670	GSM185861	Lung	A Chip	Normal
GSE7670	GSM185862	Lung	A Chip	Lung adenocarcinoma
GSE7670	GSM185863	Lung	A Chip	Normal
GSE7670	GSM185864	Lung	A Chip	Lung adenocarcinoma
GSE10445	GSM257694	Lung	Plus 2	Adenocarcinoma or large cell carcinoma
GSE10445	GSM257769	Lung	Plus 2	Adenocarcinoma or large cell carcinoma
GSE10445	GSM257772	Lung	Plus 2	Adenocarcinoma or large cell carcinoma
GSE10445	GSM257774	Lung	Plus 2	Adenocarcinoma or large cell carcinoma
GSE10445	GSM257775	Lung	Plus 2	Adenocarcinoma or large cell carcinoma
GSE10445	GSM257790	Lung	Plus 2	Adenocarcinoma or large cell carcinoma
GSE10445	GSM257791	Lung	Plus 2	Adenocarcinoma or large cell carcinoma
GSE10445	GSM257792	Lung	Plus 2	Adenocarcinoma or large cell carcinoma
GSE10445	GSM257806	Lung	Plus 2	Adenocarcinoma or large cell carcinoma
GSE10445	GSM257807	Lung	Plus 2	Adenocarcinoma or large cell carcinoma
GSE10445	GSM257809	Lung	Plus 2	Adenocarcinoma or large cell carcinoma
GSE10445	GSM257811	Lung	Plus 2	Adenocarcinoma or large cell carcinoma
GSE10445	GSM257957	Lung	Plus 2	Adenocarcinoma or large cell carcinoma
GSE10445	GSM257975	Lung	Plus 2	Adenocarcinoma or large cell carcinoma
GSE10445	GSM257978	Lung	Plus 2	Adenocarcinoma or large cell carcinoma
GSE10445	GSM257979	Lung	Plus 2	Adenocarcinoma or large cell carcinoma
GSE10445	GSM257980	Lung	Plus 2	Adenocarcinoma or large cell carcinoma
GSE10445	GSM257995	Lung	Plus 2	Adenocarcinoma or large cell carcinoma
GSE10445	GSM257997	Lung	Plus 2	Adenocarcinoma or large cell carcinoma
GSE10445	GSM258036	Lung	Plus 2	Adenocarcinoma or large cell carcinoma
GSE10445	GSM258037	Lung	Plus 2	Adenocarcinoma or large cell carcinoma
GSE10445	GSM258038	Lung	Plus 2	Adenocarcinoma or large cell carcinoma
GSE10445	GSM258043	Lung	Plus 2	Adenocarcinoma or large cell carcinoma
GSE10445	GSM258044	Lung	Plus 2	Adenocarcinoma or large cell carcinoma
GSE10445	GSM258045	Lung	Plus 2	Adenocarcinoma or large cell carcinoma
GSE10445	GSM258046	Lung	Plus 2	Adenocarcinoma or large cell carcinoma
GSE10445	GSM258047	Lung	Plus 2	Adenocarcinoma or large cell carcinoma
GSE10445	GSM258048	Lung	Plus 2	Adenocarcinoma or large cell carcinoma
GSE10445	GSM258052	Lung	Plus 2	Adenocarcinoma or large cell carcinoma
GSE10445	GSM258054	Lung	Plus 2	Adenocarcinoma or large cell carcinoma
GSE10445	GSM258057	Lung	Plus 2	Adenocarcinoma or large cell carcinoma
GSE10445	GSM258058	Lung	Plus 2	Adenocarcinoma or large cell carcinoma
GSE10445	GSM258059	Lung	Plus 2	Adenocarcinoma or large cell carcinoma
GSE10445	GSM258060	Lung	Plus 2	Adenocarcinoma or large cell carcinoma
GSE10445	GSM258061	Lung	Plus 2	Adenocarcinoma or large cell carcinoma
GSE10445	GSM258062	Lung	Plus 2	Adenocarcinoma or large cell carcinoma
GSE10445	GSM258069	Lung	Plus 2	Adenocarcinoma or large cell carcinoma
GSE10445	GSM258071	Lung	Plus 2	Adenocarcinoma or large cell carcinoma
GSE10445	GSM258072	Lung	Plus 2	Adenocarcinoma or large cell carcinoma
GSE10445	GSM258074	Lung	Plus 2	Adenocarcinoma or large cell carcinoma
GSE10445	GSM258076	Lung	Plus 2	Adenocarcinoma or large cell carcinoma
GSE10445	GSM258895	Lung	Plus 2	Adenocarcinoma or large cell carcinoma
GSE10445	GSM258896	Lung	Plus 2	Adenocarcinoma or large cell carcinoma
GSE10445	GSM258897	Lung	Plus 2	Adenocarcinoma or large cell carcinoma
GSE10445	GSM258898	Lung	Plus 2	Adenocarcinoma or large cell carcinoma
GSE10445	GSM258899	Lung	Plus 2	Adenocarcinoma or large cell carcinoma
GSE10445	GSM258900	Lung	Plus 2	Adenocarcinoma or large cell carcinoma
GSE10445	GSM258901	Lung	Plus 2	Adenocarcinoma or large cell carcinoma
GSE10445	GSM258902	Lung	Plus 2	Adenocarcinoma or large cell carcinoma
GSE10445	GSM258903	Lung	Plus 2	Adenocarcinoma or large cell carcinoma
GSE10445	GSM258904	Lung	Plus 2	Adenocarcinoma or large cell carcinoma
GSE10445	GSM258905	Lung	Plus 2	Adenocarcinoma or large cell carcinoma
GSE10445	GSM259073	Lung	Plus 2	Adenocarcinoma or large cell carcinoma
GSE10445	GSM259399	Lung	Plus 2	Adenocarcinoma or large cell carcinoma
GSE10445	GSM259400	Lung	Plus 2	Adenocarcinoma or large cell carcinoma
GSE10445	GSM259401	Lung	Plus 2	Adenocarcinoma or large cell carcinoma
GSE10445	GSM259402	Lung	Plus 2	Adenocarcinoma or large cell carcinoma
GSE10445	GSM259403	Lung	Plus 2	Adenocarcinoma or large cell carcinoma
GSE10445	GSM259405	Lung	Plus 2	Adenocarcinoma or large cell carcinoma
GSE10445	GSM259410	Lung	Plus 2	Adenocarcinoma or large cell carcinoma
GSE10445	GSM259417	Lung	Plus 2	Adenocarcinoma or large cell carcinoma
GSE10445	GSM259422	Lung	Plus 2	Adenocarcinoma or large cell carcinoma
GSE10445	GSM259424	Lung	Plus 2	Adenocarcinoma or large cell carcinoma
GSE10445	GSM259425	Lung	Plus 2	Adenocarcinoma or large cell carcinoma
GSE10445	GSM259427	Lung	Plus 2	Adenocarcinoma or large cell carcinoma
GSE10445	GSM260378	Lung	Plus 2	Adenocarcinoma or large cell carcinoma
GSE10445	GSM260379	Lung	Plus 2	Adenocarcinoma or large cell carcinoma
GSE10445	GSM264313	Lung	Plus 2	Adenocarcinoma or large cell carcinoma
GSE10445	GSM264314	Lung	Plus 2	Adenocarcinoma or large cell carcinoma
GSE10445	GSM264315	Lung	Plus 2	Adenocarcinoma or large cell carcinoma
GSE10445	GSM264316	Lung	Plus 2	Adenocarcinoma or large cell carcinoma
GSE10445	GSM264317	Lung	Plus 2	Adenocarcinoma or large cell carcinoma
GSE12667	GSM318073	Lung	Plus 2	Lung adenocarcinoma
GSE12667	GSM318074	Lung	Plus 2	Lung adenocarcinoma
GSE12667	GSM318075	Lung	Plus 2	Lung adenocarcinoma
GSE12667	GSM318076	Lung	Plus 2	Lung adenocarcinoma
GSE12667	GSM318077	Lung	Plus 2	Lung adenocarcinoma
GSE12667	GSM318078	Lung	Plus 2	Lung adenocarcinoma
GSE12667	GSM318079	Lung	Plus 2	Lung adenocarcinoma
GSE12667	GSM318080	Lung	Plus 2	Lung adenocarcinoma
GSE12667	GSM318081	Lung	Plus 2	Lung adenocarcinoma
GSE12667	GSM318082	Lung	Plus 2	Lung adenocarcinoma
GSE12667	GSM318083	Lung	Plus 2	Lung adenocarcinoma
GSE12667	GSM318084	Lung	Plus 2	Lung adenocarcinoma
GSE12667	GSM318085	Lung	Plus 2	Lung adenocarcinoma
GSE12667	GSM318086	Lung	Plus 2	Lung adenocarcinoma
GSE12667	GSM318087	Lung	Plus 2	Lung adenocarcinoma
GSE12667	GSM318088	Lung	Plus 2	Lung adenocarcinoma
GSE12667	GSM318089	Lung	Plus 2	Lung adenocarcinoma
GSE12667	GSM318090	Lung	Plus 2	Lung adenocarcinoma
GSE12667	GSM318091	Lung	Plus 2	Lung adenocarcinoma
GSE12667	GSM318092	Lung	Plus 2	Lung adenocarcinoma
GSE12667	GSM318093	Lung	Plus 2	Lung adenocarcinoma
GSE12667	GSM318094	Lung	Plus 2	Lung adenocarcinoma
GSE12667	GSM318095	Lung	Plus 2	Lung adenocarcinoma
GSE12667	GSM318096	Lung	Plus 2	Lung adenocarcinoma
GSE12667	GSM318097	Lung	Plus 2	Lung adenocarcinoma
GSE12667	GSM318098	Lung	Plus 2	Lung adenocarcinoma
GSE12667	GSM318099	Lung	Plus 2	Lung adenocarcinoma
GSE12667	GSM318100	Lung	Plus 2	Lung adenocarcinoma
GSE12667	GSM318101	Lung	Plus 2	Lung adenocarcinoma
GSE12667	GSM318102	Lung	Plus 2	Lung adenocarcinoma
GSE12667	GSM318103	Lung	Plus 2	Lung adenocarcinoma
GSE12667	GSM318104	Lung	Plus 2	Lung adenocarcinoma
GSE12667	GSM318105	Lung	Plus 2	Lung adenocarcinoma
GSE12667	GSM318106	Lung	Plus 2	Lung adenocarcinoma
GSE12667	GSM318107	Lung	Plus 2	Lung adenocarcinoma
GSE12667	GSM318108	Lung	Plus 2	Lung adenocarcinoma
GSE12667	GSM318109	Lung	Plus 2	Lung adenocarcinoma
GSE12667	GSM318110	Lung	Plus 2	Lung adenocarcinoma
GSE12667	GSM318111	Lung	Plus 2	Lung adenocarcinoma
GSE12667	GSM318112	Lung	Plus 2	Lung adenocarcinoma
GSE12667	GSM318113	Lung	Plus 2	Lung adenocarcinoma
GSE12667	GSM318114	Lung	Plus 2	Lung adenocarcinoma
GSE12667	GSM318115	Lung	Plus 2	Lung adenocarcinoma
GSE12667	GSM318116	Lung	Plus 2	Lung adenocarcinoma
GSE12667	GSM318117	Lung	Plus 2	Lung adenocarcinoma
GSE12667	GSM318118	Lung	Plus 2	Lung adenocarcinoma
GSE12667	GSM318119	Lung	Plus 2	Lung adenocarcinoma
GSE12667	GSM318120	Lung	Plus 2	Lung adenocarcinoma
GSE12667	GSM318121	Lung	Plus 2	Lung adenocarcinoma
GSE12667	GSM318122	Lung	Plus 2	Lung adenocarcinoma
GSE12667	GSM318123	Lung	Plus 2	Lung adenocarcinoma
GSE12667	GSM318124	Lung	Plus 2	Lung adenocarcinoma
GSE12667	GSM318125	Lung	Plus 2	Lung adenocarcinoma
GSE12667	GSM318126	Lung	Plus 2	Lung adenocarcinoma
GSE12667	GSM318127	Lung	Plus 2	Lung adenocarcinoma
GSE12667	GSM318128	Lung	Plus 2	Lung adenocarcinoma
GSE12667	GSM318129	Lung	Plus 2	Lung adenocarcinoma
GSE12667	GSM318130	Lung	Plus 2	Lung adenocarcinoma
GSE12667	GSM318131	Lung	Plus 2	Lung adenocarcinoma
GSE12667	GSM318132	Lung	Plus 2	Lung adenocarcinoma
GSE12667	GSM318133	Lung	Plus 2	Lung adenocarcinoma
GSE12667	GSM318134	Lung	Plus 2	Lung adenocarcinoma
GSE12667	GSM318135	Lung	Plus 2	Lung adenocarcinoma
GSE12667	GSM318136	Lung	Plus 2	Lung adenocarcinoma
GSE12667	GSM318137	Lung	Plus 2	Lung adenocarcinoma
GSE12667	GSM318138	Lung	Plus 2	Lung adenocarcinoma
GSE12667	GSM318139	Lung	Plus 2	Lung adenocarcinoma
GSE12667	GSM318140	Lung	Plus 2	Lung adenocarcinoma
GSE12667	GSM318141	Lung	Plus 2	Lung adenocarcinoma
GSE12667	GSM318142	Lung	Plus 2	Lung adenocarcinoma
GSE12667	GSM318143	Lung	Plus 2	Lung adenocarcinoma
GSE12667	GSM318144	Lung	Plus 2	Lung adenocarcinoma
GSE12667	GSM318145	Lung	Plus 2	Lung adenocarcinoma
GSE12667	GSM318146	Lung	Plus 2	Lung adenocarcinoma
GSE12667	GSM318147	Lung	Plus 2	Lung adenocarcinoma
E-MEXP-231	DL38	Lung	A Chip	Lung adenocarcinoma
E-MEXP-231	DL51	Lung	A Chip	Lung adenocarcinoma
E-MEXP-231	DL47	Lung	A Chip	Lung adenocarcinoma
E-MEXP-231	DL57	Lung	A Chip	Lung adenocarcinoma
E-MEXP-231	DL33	Lung	A Chip	Lung adenocarcinoma
E-MEXP-231	DL68	Lung	A Chip	Lung adenocarcinoma
E-MEXP-231	DL4_7N	Lung	A Chip	Normal
E-MEXP-231	DL15N	Lung	A Chip	Normal
E-MEXP-231	DL45	Lung	A Chip	Lung adenocarcinoma
E-MEXP-231	DL55	Lung	A Chip	Lung adenocarcinoma
E-MEXP-231	DL4_11N	Lung	A Chip	Normal
E-MEXP-231	DL91	Lung	A Chip	Lung adenocarcinoma
E-MEXP-231	DL16	Lung	A Chip	Lung adenocarcinoma
E-MEXP-231	DL01	Lung	A Chip	Lung adenocarcinoma
E-MEXP-231	DL36	Lung	A Chip	Lung adenocarcinoma
E-MEXP-231	DL4_17N	Lung	A Chip	Normal
E-MEXP-231	DL06	Lung	A Chip	Lung adenocarcinoma
E-MEXP-231	DL40	Lung	A Chip	Lung adenocarcinoma
E-MEXP-231	T42-1	Lung	A Chip	Lung adenocarcinoma
E-MEXP-231	DL48	Lung	A Chip	Lung adenocarcinoma
E-MEXP-231	DL67	Lung	A Chip	Lung adenocarcinoma
E-MEXP-231	DL34	Lung	A Chip	Lung adenocarcinoma
E-MEXP-231	DL66	Lung	A Chip	Lung adenocarcinoma
E-MEXP-231	DL44	Lung	A Chip	Lung adenocarcinoma
E-MEXP-231	DL60	Lung	A Chip	Lung adenocarcinoma
E-MEXP-231	DL11	Lung	A Chip	Lung adenocarcinoma
E-MEXP-231	DL58	Lung	A Chip	Lung adenocarcinoma
E-MEXP-231	DL14	Lung	A Chip	Lung adenocarcinoma
E-MEXP-231	DL30	Lung	A Chip	Lung adenocarcinoma
E-MEXP-231	DL61	Lung	A Chip	Lung adenocarcinoma
E-MEXP-231	DL08	Lung	A Chip	Lung adenocarcinoma
E-MEXP-231	DL67N	Lung	A Chip	Normal
E-MEXP-231	DL12	Lung	A Chip	Lung adenocarcinoma
E-MEXP-231	DL39	Lung	A Chip	Lung adenocarcinoma
E-MEXP-231	DL46	Lung	A Chip	Lung adenocarcinoma
E-MEXP-231	DL05	Lung	A Chip	Lung adenocarcinoma
E-MEXP-231	DL13	Lung	A Chip	Lung adenocarcinoma
E-MEXP-231	DL88	Lung	A Chip	Lung adenocarcinoma
E-MEXP-231	DL41	Lung	A Chip	Lung adenocarcinoma
E-MEXP-231	DL50	Lung	A Chip	Lung adenocarcinoma
E-MEXP-231	DL32	Lung	A Chip	Lung adenocarcinoma
E-MEXP-231	DL31	Lung	A Chip	Lung adenocarcinoma
E-MEXP-231	DL09	Lung	A Chip	Lung adenocarcinoma
E-MEXP-231	DL65	Lung	A Chip	Lung adenocarcinoma
E-MEXP-231	DL37	Lung	A Chip	Lung adenocarcinoma
E-MEXP-231	DL86N	Lung	A Chip	Normal
E-MEXP-231	DL56	Lung	A Chip	Lung adenocarcinoma
E-MEXP-231	DL42	Lung	A Chip	Lung adenocarcinoma
E-MEXP-231	DL15	Lung	A Chip	Lung adenocarcinoma
E-MEXP-231	DL35	Lung	A Chip	Lung adenocarcinoma
E-MEXP-231	DL59	Lung	A Chip	Lung adenocarcinoma
E-MEXP-231	DL63	Lung	A Chip	Lung adenocarcinoma
E-MEXP-231	DL03	Lung	A Chip	Lung adenocarcinoma
E-MEXP-231	DL54	Lung	A Chip	Lung adenocarcinoma
E-MEXP-231	DL4_1N	Lung	A Chip	Normal
E-MEXP-231	DL50N	Lung	A Chip	Normal
E-MEXP-231	DL79N	Lung	A Chip	Normal
E-MEXP-231	DL89	Lung	A Chip	Lung adenocarcinoma
GSE2088	GSM16567	Lung	cDNA	Lung adenocarcinoma
GSE2088	GSM17287	Lung	cDNA	Normal
GSE2088	GSM17288	Lung	cDNA	Normal
GSE2088	GSM17289	Lung	cDNA	Normal
GSE2088	GSM17290	Lung	cDNA	Normal
GSE2088	GSM17291	Lung	cDNA	Normal
GSE2088	GSM17292	Lung	cDNA	Normal
GSE2088	GSM17293	Lung	cDNA	Normal
GSE2088	GSM17294	Lung	cDNA	Normal
GSE2088	GSM17295	Lung	cDNA	Normal
GSE2088	GSM17296	Lung	cDNA	Normal
GSE2088	GSM17297	Lung	cDNA	Normal
GSE2088	GSM17298	Lung	cDNA	Normal
GSE2088	GSM17299	Lung	cDNA	Normal
GSE2088	GSM17300	Lung	cDNA	Normal
GSE2088	GSM17301	Lung	cDNA	Normal
GSE2088	GSM17302	Lung	cDNA	Normal
GSE2088	GSM17303	Lung	cDNA	Normal
GSE2088	GSM17304	Lung	cDNA	Normal
GSE2088	GSM17305	Lung	cDNA	Normal
GSE2088	GSM37597	Lung	cDNA	Lung adenocarcinoma
GSE2088	GSM37737	Lung	cDNA	Lung adenocarcinoma
GSE2088	GSM37738	Lung	cDNA	Lung adenocarcinoma
GSE2088	GSM37739	Lung	cDNA	Lung adenocarcinoma
GSE2088	GSM37741	Lung	cDNA	Lung adenocarcinoma
GSE2088	GSM37749	Lung	cDNA	Lung adenocarcinoma
GSE2088	GSM37750	Lung	cDNA	Lung adenocarcinoma
GSE2088	GSM37751	Lung	cDNA	Lung adenocarcinoma
GSE2088	GSM37752	Lung	cDNA	Lung adenocarcinoma
GSE2088	GSM37753	Lung	cDNA	Lung adenocarcinoma
GSE2088	GSM37754	Lung	cDNA	Lung adenocarcinoma
GSE2088	GSM37755	Lung	cDNA	Lung adenocarcinoma
GSE2088	GSM37756	Lung	cDNA	Lung adenocarcinoma
GSE2088	GSM37757	Lung	cDNA	Lung adenocarcinoma
GSE2088	GSM37758	Lung	cDNA	Lung adenocarcinoma
GSE2088	GSM37759	Lung	cDNA	Lung adenocarcinoma
GSE2088	GSM37760	Lung	cDNA	Lung adenocarcinoma
GSE2088	GSM37761	Lung	cDNA	Lung adenocarcinoma
GSE2088	GSM37762	Lung	cDNA	Lung adenocarcinoma
GSE2088	GSM37763	Lung	cDNA	Lung adenocarcinoma
GSE2088	GSM37764	Lung	cDNA	Lung adenocarcinoma
GSE2088	GSM37765	Lung	cDNA	Lung adenocarcinoma
GSE2088	GSM37766	Lung	cDNA	Lung adenocarcinoma
GSE2088	GSM37767	Lung	cDNA	Lung adenocarcinoma
GSE2088	GSM37768	Lung	cDNA	Lung adenocarcinoma
GSE2088	GSM37769	Lung	cDNA	Lung adenocarcinoma
GSE2088	GSM37770	Lung	cDNA	Lung adenocarcinoma
GSE2088	GSM37771	Lung	cDNA	Lung adenocarcinoma
GSE2088	GSM37772	Lung	cDNA	Lung adenocarcinoma
GSE2088	GSM37773	Lung	cDNA	Lung adenocarcinoma
GSE2088	GSM37774	Lung	cDNA	Lung adenocarcinoma
GSE2088	GSM37775	Lung	cDNA	Lung adenocarcinoma
GSE2088	GSM37776	Lung	cDNA	Lung adenocarcinoma
GSE2088	GSM37777	Lung	cDNA	Lung adenocarcinoma
GSE2088	GSM37778	Lung	cDNA	Lung adenocarcinoma
GSE2088	GSM37779	Lung	cDNA	Lung adenocarcinoma
GSE2088	GSM37780	Lung	cDNA	Lung adenocarcinoma
GSE2088	GSM37781	Lung	cDNA	Lung adenocarcinoma
GSE2088	GSM37782	Lung	cDNA	Lung adenocarcinoma
GSE2088	GSM37783	Lung	cDNA	Lung adenocarcinoma
GSE2088	GSM37784	Lung	cDNA	Lung adenocarcinoma
GSE2088	GSM37785	Lung	cDNA	Lung adenocarcinoma
GSE2088	GSM37786	Lung	cDNA	Lung adenocarcinoma
GSE2088	GSM37787	Lung	cDNA	Lung adenocarcinoma
GSE2088	GSM37788	Lung	cDNA	Lung adenocarcinoma
GSE2088	GSM37789	Lung	cDNA	Lung adenocarcinoma
GSE2088	GSM37790	Lung	cDNA	Lung adenocarcinoma
GSE2088	GSM37791	Lung	cDNA	Lung adenocarcinoma
GSE2088	GSM37792	Lung	cDNA	Normal
GSE2088	GSM37793	Lung	cDNA	Normal
GSE2088	GSM37794	Lung	cDNA	Normal
GSE2088	GSM37795	Lung	cDNA	Normal
GSE2088	GSM37796	Lung	cDNA	Normal
GSE2088	GSM37797	Lung	cDNA	Normal
GSE2088	GSM37798	Lung	cDNA	Normal
GSE2088	GSM37799	Lung	cDNA	Normal
GSE2088	GSM37800	Lung	cDNA	Normal
GSE2088	GSM37801	Lung	cDNA	Normal
GSE2088	GSM37802	Lung	cDNA	Normal
GSE2088	GSM37803	Lung	cDNA	Lung adenocarcinoma
GSE2088	GSM37804	Lung	cDNA	Lung adenocarcinoma
GSE2088	GSM37805	Lung	cDNA	Lung adenocarcinoma
GSE2088	GSM37806	Lung	cDNA	Lung adenocarcinoma
GSE2088	GSM37807	Lung	cDNA	Lung adenocarcinoma
GSE2088	GSM37808	Lung	cDNA	Lung adenocarcinoma
GSE2088	GSM37809	Lung	cDNA	Lung adenocarcinoma
GSE2088	GSM37810	Lung	cDNA	Lung adenocarcinoma
GSE8569	GSM212693	Lung	cDNA	Lung adenocarcinoma
GSE8569	GSM212694	Lung	cDNA	Lung adenocarcinoma
GSE8569	GSM212695	Lung	cDNA	Lung adenocarcinoma
GSE8569	GSM212696	Lung	cDNA	Lung adenocarcinoma
GSE8569	GSM212697	Lung	cDNA	Lung adenocarcinoma
GSE8569	GSM212698	Lung	cDNA	Lung adenocarcinoma
GSE8569	GSM212699	Lung	cDNA	Lung adenocarcinoma
GSE8569	GSM212700	Lung	cDNA	Lung adenocarcinoma
GSE8569	GSM212701	Lung	cDNA	Lung adenocarcinoma
GSE8569	GSM212702	Lung	cDNA	Lung adenocarcinoma
GSE8569	GSM212703	Lung	cDNA	Lung adenocarcinoma
GSE8569	GSM212704	Lung	cDNA	Lung adenocarcinoma
GSE8569	GSM212705	Lung	cDNA	Lung adenocarcinoma
GSE8569	GSM212706	Lung	cDNA	Lung adenocarcinoma
GSE8569	GSM212707	Lung	cDNA	Normal
GSE8569	GSM212708	Lung	cDNA	Lung adenocarcinoma
GSE8569	GSM212709	Lung	cDNA	Lung adenocarcinoma
GSE8569	GSM212710	Lung	cDNA	Lung adenocarcinoma
GSE8569	GSM212711	Lung	cDNA	Lung adenocarcinoma
GSE8569	GSM212712	Lung	cDNA	Lung adenocarcinoma
GSE8569	GSM212713	Lung	cDNA	Lung adenocarcinoma
GSE8569	GSM212714	Lung	cDNA	Lung adenocarcinoma
GSE8569	GSM212715	Lung	cDNA	Lung adenocarcinoma
GSE8569	GSM212716	Lung	cDNA	Lung adenocarcinoma
GSE8569	GSM212717	Lung	cDNA	Lung adenocarcinoma
GSE8569	GSM212718	Lung	cDNA	Lung adenocarcinoma
GSE8569	GSM212719	Lung	cDNA	Lung adenocarcinoma
GSE8569	GSM212720	Lung	cDNA	Normal
GSE8569	GSM212721	Lung	cDNA	Lung adenocarcinoma
GSE8569	GSM212722	Lung	cDNA	Normal
GSE8569	GSM212723	Lung	cDNA	Lung adenocarcinoma
GSE8569	GSM212724	Lung	cDNA	Lung adenocarcinoma
GSE8569	GSM212725	Lung	cDNA	Lung adenocarcinoma
GSE8569	GSM212726	Lung	cDNA	Lung adenocarcinoma
GSE8569	GSM212727	Lung	cDNA	Lung adenocarcinoma
GSE8569	GSM212728	Lung	cDNA	Lung adenocarcinoma
GSE8569	GSM212729	Lung	cDNA	Lung adenocarcinoma
GSE8569	GSM212730	Lung	cDNA	Lung adenocarcinoma
GSE8569	GSM212731	Lung	cDNA	Lung adenocarcinoma
GSE8569	GSM212732	Lung	cDNA	Lung adenocarcinoma
GSE8569	GSM212733	Lung	cDNA	Lung adenocarcinoma
GSE8569	GSM212734	Lung	cDNA	Lung adenocarcinoma
GSE8569	GSM212735	Lung	cDNA	Lung adenocarcinoma
GSE8569	GSM212736	Lung	cDNA	Lung adenocarcinoma
GSE8569	GSM212737	Lung	cDNA	Lung adenocarcinoma
GSE8569	GSM212738	Lung	cDNA	Lung adenocarcinoma
GSE8569	GSM212739	Lung	cDNA	Lung adenocarcinoma
GSE8569	GSM212740	Lung	cDNA	Lung adenocarcinoma
GSE8569	GSM212741	Lung	cDNA	Lung adenocarcinoma
GSE8569	GSM212742	Lung	cDNA	Lung adenocarcinoma
GSE8569	GSM212743	Lung	cDNA	Lung adenocarcinoma
GSE8569	GSM212744	Lung	cDNA	Lung adenocarcinoma
GSE8569	GSM212745	Lung	cDNA	Lung adenocarcinoma
GSE8569	GSM212746	Lung	cDNA	Lung adenocarcinoma
GSE8569	GSM212747	Lung	cDNA	Lung adenocarcinoma
GSE8569	GSM212748	Lung	cDNA	Lung adenocarcinoma
GSE8569	GSM212749	Lung	cDNA	Normal
GSE8569	GSM212750	Lung	cDNA	Lung adenocarcinoma
GSE8569	GSM212751	Lung	cDNA	Lung adenocarcinoma
GSE8569	GSM212752	Lung	cDNA	Lung adenocarcinoma
GSE8569	GSM212753	Lung	cDNA	Normal
GSE8569	GSM212754	Lung	cDNA	Lung adenocarcinoma
GSE8569	GSM212755	Lung	cDNA	Lung adenocarcinoma
GSE8569	GSM212756	Lung	cDNA	Lung adenocarcinoma
GSE8569	GSM212757	Lung	cDNA	Lung adenocarcinoma
GSE8569	GSM212758	Lung	cDNA	Lung adenocarcinoma
GSE8569	GSM212759	Lung	cDNA	Lung adenocarcinoma
GSE8569	GSM212760	Lung	cDNA	Lung adenocarcinoma
GSE8569	GSM212761	Lung	cDNA	Lung adenocarcinoma
GSE8569	GSM212762	Lung	cDNA	Lung adenocarcinoma
GSE8569	GSM212763	Lung	cDNA	Normal
GSE8569	GSM212764	Lung	cDNA	Lung adenocarcinoma
GSE8569	GSM212765	Lung	cDNA	Lung adenocarcinoma
GSE8569	GSM212766	Lung	cDNA	Lung adenocarcinoma
GSE8569	GSM212767	Lung	cDNA	Lung adenocarcinoma

## Sheet: Pancreas
GEO Series	GEO Samples	Tissue	Chip Type	Description
GSE15471	GSM388076	Pancreas	Plus 2	Normal
GSE15471	GSM388077	Pancreas	Plus 2	Normal
GSE15471	GSM388078	Pancreas	Plus 2	Normal
GSE15471	GSM388079	Pancreas	Plus 2	Normal
GSE15471	GSM388080	Pancreas	Plus 2	Normal
GSE15471	GSM388081	Pancreas	Plus 2	Normal
GSE15471	GSM388082	Pancreas	Plus 2	Normal
GSE15471	GSM388083	Pancreas	Plus 2	Normal
GSE15471	GSM388084	Pancreas	Plus 2	Normal
GSE15471	GSM388085	Pancreas	Plus 2	Normal
GSE15471	GSM388086	Pancreas	Plus 2	Normal
GSE15471	GSM388087	Pancreas	Plus 2	Normal
GSE15471	GSM388088	Pancreas	Plus 2	Normal
GSE15471	GSM388089	Pancreas	Plus 2	Normal
GSE15471	GSM388090	Pancreas	Plus 2	Normal
GSE15471	GSM388091	Pancreas	Plus 2	Normal
GSE15471	GSM388092	Pancreas	Plus 2	Normal
GSE15471	GSM388093	Pancreas	Plus 2	Normal
GSE15471	GSM388094	Pancreas	Plus 2	Normal
GSE15471	GSM388095	Pancreas	Plus 2	Normal
GSE15471	GSM388096	Pancreas	Plus 2	Normal
GSE15471	GSM388097	Pancreas	Plus 2	Normal
GSE15471	GSM388098	Pancreas	Plus 2	Normal
GSE15471	GSM388099	Pancreas	Plus 2	Normal
GSE15471	GSM388100	Pancreas	Plus 2	Normal
GSE15471	GSM388101	Pancreas	Plus 2	Normal
GSE15471	GSM388102	Pancreas	Plus 2	Normal
GSE15471	GSM388103	Pancreas	Plus 2	Normal
GSE15471	GSM388104	Pancreas	Plus 2	Normal
GSE15471	GSM388105	Pancreas	Plus 2	Normal
GSE15471	GSM388106	Pancreas	Plus 2	Normal
GSE15471	GSM388107	Pancreas	Plus 2	Normal
GSE15471	GSM388108	Pancreas	Plus 2	Normal
GSE15471	GSM388109	Pancreas	Plus 2	Normal
GSE15471	GSM388110	Pancreas	Plus 2	Normal
GSE15471	GSM388111	Pancreas	Plus 2	Normal
GSE15471	GSM388112	Pancreas	Plus 2	Normal
GSE15471	GSM388113	Pancreas	Plus 2	Normal
GSE15471	GSM388114	Pancreas	Plus 2	Normal
GSE15471	GSM388115	Pancreas	Plus 2	Pancreatic Ductal Adenocarcinoma
GSE15471	GSM388116	Pancreas	Plus 2	Pancreatic Ductal Adenocarcinoma
GSE15471	GSM388117	Pancreas	Plus 2	Pancreatic Ductal Adenocarcinoma
GSE15471	GSM388118	Pancreas	Plus 2	Pancreatic Ductal Adenocarcinoma
GSE15471	GSM388119	Pancreas	Plus 2	Pancreatic Ductal Adenocarcinoma
GSE15471	GSM388120	Pancreas	Plus 2	Pancreatic Ductal Adenocarcinoma
GSE15471	GSM388121	Pancreas	Plus 2	Pancreatic Ductal Adenocarcinoma
GSE15471	GSM388122	Pancreas	Plus 2	Pancreatic Ductal Adenocarcinoma
GSE15471	GSM388123	Pancreas	Plus 2	Pancreatic Ductal Adenocarcinoma
GSE15471	GSM388124	Pancreas	Plus 2	Pancreatic Ductal Adenocarcinoma
GSE15471	GSM388125	Pancreas	Plus 2	Pancreatic Ductal Adenocarcinoma
GSE15471	GSM388126	Pancreas	Plus 2	Pancreatic Ductal Adenocarcinoma
GSE15471	GSM388127	Pancreas	Plus 2	Pancreatic Ductal Adenocarcinoma
GSE15471	GSM388128	Pancreas	Plus 2	Pancreatic Ductal Adenocarcinoma
GSE15471	GSM388129	Pancreas	Plus 2	Pancreatic Ductal Adenocarcinoma
GSE15471	GSM388130	Pancreas	Plus 2	Pancreatic Ductal Adenocarcinoma
GSE15471	GSM388131	Pancreas	Plus 2	Pancreatic Ductal Adenocarcinoma
GSE15471	GSM388132	Pancreas	Plus 2	Pancreatic Ductal Adenocarcinoma
GSE15471	GSM388133	Pancreas	Plus 2	Pancreatic Ductal Adenocarcinoma
GSE15471	GSM388134	Pancreas	Plus 2	Pancreatic Ductal Adenocarcinoma
GSE15471	GSM388135	Pancreas	Plus 2	Pancreatic Ductal Adenocarcinoma
GSE15471	GSM388136	Pancreas	Plus 2	Pancreatic Ductal Adenocarcinoma
GSE15471	GSM388137	Pancreas	Plus 2	Pancreatic Ductal Adenocarcinoma
GSE15471	GSM388138	Pancreas	Plus 2	Pancreatic Ductal Adenocarcinoma
GSE15471	GSM388139	Pancreas	Plus 2	Pancreatic Ductal Adenocarcinoma
GSE15471	GSM388140	Pancreas	Plus 2	Pancreatic Ductal Adenocarcinoma
GSE15471	GSM388141	Pancreas	Plus 2	Pancreatic Ductal Adenocarcinoma
GSE15471	GSM388142	Pancreas	Plus 2	Pancreatic Ductal Adenocarcinoma
GSE15471	GSM388143	Pancreas	Plus 2	Pancreatic Ductal Adenocarcinoma
GSE15471	GSM388144	Pancreas	Plus 2	Pancreatic Ductal Adenocarcinoma
GSE15471	GSM388145	Pancreas	Plus 2	Pancreatic Ductal Adenocarcinoma
GSE15471	GSM388146	Pancreas	Plus 2	Pancreatic Ductal Adenocarcinoma
GSE15471	GSM388147	Pancreas	Plus 2	Pancreatic Ductal Adenocarcinoma
GSE15471	GSM388148	Pancreas	Plus 2	Pancreatic Ductal Adenocarcinoma
GSE15471	GSM388149	Pancreas	Plus 2	Pancreatic Ductal Adenocarcinoma
GSE15471	GSM388150	Pancreas	Plus 2	Pancreatic Ductal Adenocarcinoma
GSE15471	GSM388151	Pancreas	Plus 2	Pancreatic Ductal Adenocarcinoma
GSE15471	GSM388152	Pancreas	Plus 2	Pancreatic Ductal Adenocarcinoma
GSE15471	GSM388153	Pancreas	Plus 2	Pancreatic Ductal Adenocarcinoma
GSE16515	GSM414924	Pancreas	Plus 2	Pancreatic cancer
GSE16515	GSM414925	Pancreas	Plus 2	Pancreatic cancer
GSE16515	GSM414926	Pancreas	Plus 2	Pancreatic cancer
GSE16515	GSM414927	Pancreas	Plus 2	Pancreatic cancer
GSE16515	GSM414928	Pancreas	Plus 2	Normal
GSE16515	GSM414929	Pancreas	Plus 2	Pancreatic cancer
GSE16515	GSM414930	Pancreas	Plus 2	Normal
GSE16515	GSM414931	Pancreas	Plus 2	Pancreatic cancer
GSE16515	GSM414933	Pancreas	Plus 2	Pancreatic cancer
GSE16515	GSM414934	Pancreas	Plus 2	Normal
GSE16515	GSM414935	Pancreas	Plus 2	Pancreatic cancer
GSE16515	GSM414936	Pancreas	Plus 2	Pancreatic cancer
GSE16515	GSM414937	Pancreas	Plus 2	Pancreatic cancer
GSE16515	GSM414938	Pancreas	Plus 2	Normal
GSE16515	GSM414939	Pancreas	Plus 2	Pancreatic cancer
GSE16515	GSM414940	Pancreas	Plus 2	Normal
GSE16515	GSM414941	Pancreas	Plus 2	Pancreatic cancer
GSE16515	GSM414942	Pancreas	Plus 2	Normal
GSE16515	GSM414943	Pancreas	Plus 2	Pancreatic cancer
GSE16515	GSM414944	Pancreas	Plus 2	Pancreatic cancer
GSE16515	GSM414945	Pancreas	Plus 2	Pancreatic cancer
GSE16515	GSM414946	Pancreas	Plus 2	Pancreatic cancer
GSE16515	GSM414947	Pancreas	Plus 2	Normal
GSE16515	GSM414948	Pancreas	Plus 2	Pancreatic cancer
GSE16515	GSM414949	Pancreas	Plus 2	Pancreatic cancer
GSE16515	GSM414950	Pancreas	Plus 2	Pancreatic cancer
GSE16515	GSM414951	Pancreas	Plus 2	Pancreatic cancer
GSE16515	GSM414952	Pancreas	Plus 2	Pancreatic cancer
GSE16515	GSM414953	Pancreas	Plus 2	Normal
GSE16515	GSM414954	Pancreas	Plus 2	Pancreatic cancer
GSE16515	GSM414955	Pancreas	Plus 2	Normal
GSE16515	GSM414956	Pancreas	Plus 2	Pancreatic cancer
GSE16515	GSM414957	Pancreas	Plus 2	Normal
GSE16515	GSM414958	Pancreas	Plus 2	Pancreatic cancer
GSE16515	GSM414959	Pancreas	Plus 2	Pancreatic cancer
GSE16515	GSM414960	Pancreas	Plus 2	Pancreatic cancer
GSE16515	GSM414961	Pancreas	Plus 2	Pancreatic cancer
GSE16515	GSM414962	Pancreas	Plus 2	Pancreatic cancer
GSE16515	GSM414963	Pancreas	Plus 2	Normal
GSE16515	GSM414964	Pancreas	Plus 2	Pancreatic cancer
GSE16515	GSM414965	Pancreas	Plus 2	Pancreatic cancer
GSE16515	GSM414966	Pancreas	Plus 2	Normal
GSE16515	GSM414967	Pancreas	Plus 2	Pancreatic cancer
GSE16515	GSM414968	Pancreas	Plus 2	Pancreatic cancer
GSE16515	GSM414969	Pancreas	Plus 2	Pancreatic cancer
GSE16515	GSM414970	Pancreas	Plus 2	Normal
GSE16515	GSM414971	Pancreas	Plus 2	Pancreatic cancer
GSE16515	GSM414972	Pancreas	Plus 2	Normal
GSE16515	GSM414973	Pancreas	Plus 2	Pancreatic cancer
GSE16515	GSM414974	Pancreas	Plus 2	Pancreatic cancer
GSE16515	GSM414975	Pancreas	Plus 2	Normal
E-MEXP-950	PN5538_U133A_1_1_1	Pancreas	A Chip	Normal
E-MEXP-950	PN72_U133A_1_1_1	Pancreas	A Chip	Normal
E-MEXP-950	kiel1_U133A_1_1_1	Pancreas	A Chip	Normal
E-MEXP-950	PDN15Normal_U133A_1_1_1	Pancreas	A Chip	Normal
E-MEXP-950	PDN16Normal_U133A_1_1_1	Pancreas	A Chip	Normal
E-MEXP-950	PDN17Normal_U133A_1_1_1	Pancreas	A Chip	Normal
E-MEXP-950	PDN8_3_U133A_1_1_1	Pancreas	A Chip	Normal
E-MEXP-950	PKN13Normal_U133A_1_1_1	Pancreas	A Chip	Normal
E-MEXP-950	PKN15Normal_U133A_1_1_1	Pancreas	A Chip	Normal
E-MEXP-950	PKN16Normal_U133A_1_1_1	Pancreas	A Chip	Normal
E-MEXP-950	PKN9Normal_U133A_1_1_1	Pancreas	A Chip	Normal
E-MEXP-950	pt10_U113A_1_1_1	Pancreas	A Chip	Pancreatic Ductal Adenocarcinoma
E-MEXP-950	33B_U133A_1_1_1	Pancreas	A Chip	Pancreatic Ductal Adenocarcinoma
E-MEXP-950	35B_U133A_1_1_1	Pancreas	A Chip	Pancreatic Ductal Adenocarcinoma
E-MEXP-950	39B_U133A_1_1_1	Pancreas	A Chip	Pancreatic Ductal Adenocarcinoma
E-MEXP-950	PT55_U133A_1_1_1	Pancreas	A Chip	Pancreatic Ductal Adenocarcinoma
E-MEXP-950	56A_U133A_1_1_1	Pancreas	A Chip	Pancreatic Ductal Adenocarcinoma
E-MEXP-950	PDT121-2Tumor_U133A_1_1_1	Pancreas	A Chip	Pancreatic Ductal Adenocarcinoma
E-MEXP-950	PDT14Tumor_U133A_1_1_1	Pancreas	A Chip	Pancreatic Ductal Adenocarcinoma
E-MEXP-950	PD51_3_U133A_1_1_1	Pancreas	A Chip	Pancreatic Ductal Adenocarcinoma
E-MEXP-950	PDT81-2_U133A_1_1_1	Pancreas	A Chip	Pancreatic Ductal Adenocarcinoma
E-MEXP-950	PDT91-2_U133A_1_1_1	Pancreas	A Chip	Pancreatic Ductal Adenocarcinoma
E-MEXP-950	PKT4_1Tumor_U133A_1_1_1	Pancreas	A Chip	Pancreatic Ductal Adenocarcinoma
E-MEXP-950	PKT5Tumor_U133A_1_1_1	Pancreas	A Chip	Pancreatic Ductal Adenocarcinoma
E-MEXP-950	PKT9Tumor_U133A_1_1_1	Pancreas	A Chip	Pancreatic Ductal Adenocarcinoma
E-MEXP-1121	15503_03_Tumor_Stroma_U133A	Pancreas	A Chip	Pancreatic ductal adenocarcinoma
E-MEXP-1121	18904_03_Tumor_Stroma_U133A	Pancreas	A Chip	Pancreatic ductal adenocarcinoma
E-MEXP-1121	20104_04_Tumor_Stroma_U133A	Pancreas	A Chip	Pancreatic ductal adenocarcinoma
E-MEXP-1121	4270_03_U133A_1_1_1	Pancreas	A Chip	Pancreatic ductal adenocarcinoma
E-MEXP-1121	5090_04_Tumor_Stroma_U133A	Pancreas	A Chip	Pancreatic ductal adenocarcinoma
E-MEXP-1121	8689_05_Tumor_Stroma_U133A	Pancreas	A Chip	Pancreatic ductal adenocarcinoma
E-MEXP-1121	PD5Stroma4_5_U133A_1_1_1	Pancreas	A Chip	Pancreatic ductal adenocarcinoma
E-MEXP-1121	PDN27_Normal_U133A_1_1_1	Pancreas	A Chip	Normal
E-MEXP-1121	PDN53_Normal_U133A_1_1_1	Pancreas	A Chip	Normal
E-MEXP-1121	PDT12_1_2Stroma_U133A_1_1_1	Pancreas	A Chip	Pancreatic ductal adenocarcinoma
E-MEXP-1121	PDT8_1_3Stroma_U133A_1_1_1	Pancreas	A Chip	Pancreatic ductal adenocarcinoma
E-MEXP-1121	PKN30_Normal_U133A_1_1_1	Pancreas	A Chip	Normal
E-MEXP-1121	PKN31_Normal_U133A_1_1_1	Pancreas	A Chip	Normal
E-MEXP-1121	PKN32_Normal_U133A_1_1_1	Pancreas	A Chip	Normal
E-MEXP-1121	PKN36_Normal_U133A_1_1_1	Pancreas	A Chip	Normal
E-MEXP-1121	PKN93_Stroma_Tumor_U133A_1_1_1	Pancreas	A Chip	Pancreatic ductal adenocarcinoma
E-MEXP-1121	PKT4_2Stroma_U133A_1_1_1	Pancreas	A Chip	Pancreatic ductal adenocarcinoma
E-MEXP-1121	PKT50_U133A_1_1_1	Pancreas	A Chip	Pancreatic ductal adenocarcinoma
E-MEXP-1121	PKT58_U133A_1_1_1	Pancreas	A Chip	Pancreatic ductal adenocarcinoma
E-MEXP-1121	PKT59_U133A_1_1_1	Pancreas	A Chip	Pancreatic ductal adenocarcinoma
E-MEXP-1121	PKT5Tumor_U133A_1_1_1	Pancreas	A Chip	Pancreatic ductal adenocarcinoma
E-MEXP-1121	PKT85_U133A_1_1_1	Pancreas	A Chip	Pancreatic ductal adenocarcinoma
E-MEXP-1121	PKT90_U133A_1_1_1	Pancreas	A Chip	Pancreatic ductal adenocarcinoma
